# Supplementary material for: AURKA suppresses NCOA4-mediated ferritinophagy to enhance sorafenib resistance in hepatocellular carcinoma
Source: Cell Death Dis. 2026 Apr 24;17(1):540. doi: 10.1038/s41419-026-08774-2 (PMC13237277; doi:10.1038/s41419-026-08774-2)
Supplement: Supplementary file 2 — Supplementary Table 1 [file 41419_2026_8774_MOESM2_ESM.xls]

## Sheet: Sheet1
Protein Group	Top	Accession	-10LgP	Description
1	TRUE	Q13813|SPTN1_HUMAN	698.59	Spectrin alpha chain, non-erythrocytic 1 OS=Homo sapiens OX=9606 GN=SPTAN1 PE=1 SV=3
2	TRUE	O75369|FLNB_HUMAN	628.095	Filamin-B OS=Homo sapiens OX=9606 GN=FLNB PE=1 SV=2
3	TRUE	P49327|FAS_HUMAN	622.642	Fatty acid synthase OS=Homo sapiens OX=9606 GN=FASN PE=1 SV=3
3	FALSE	P28340|DPOD1_HUMAN	89.8877	DNA polymerase delta catalytic subunit OS=Homo sapiens OX=9606 GN=POLD1 PE=1 SV=2
4	TRUE	P02751|FINC_HUMAN	612.527	Fibronectin OS=Homo sapiens OX=9606 GN=FN1 PE=1 SV=5
5	TRUE	Q15075|EEA1_HUMAN	605.886	Early endosome antigen 1 OS=Homo sapiens OX=9606 GN=EEA1 PE=1 SV=2
6	TRUE	P08670|VIME_HUMAN	569.515	Vimentin OS=Homo sapiens OX=9606 GN=VIM PE=1 SV=4
6	FALSE	P41219|PERI_HUMAN	256.779	Peripherin OS=Homo sapiens OX=9606 GN=PRPH PE=1 SV=2
7	TRUE	Q92499|DDX1_HUMAN	567.577	ATP-dependent RNA helicase DDX1 OS=Homo sapiens OX=9606 GN=DDX1 PE=1 SV=2
8	TRUE	P11021|BIP_HUMAN	566.472	Endoplasmic reticulum chaperone BiP OS=Homo sapiens OX=9606 GN=HSPA5 PE=1 SV=2
8	FALSE	O95399|UTS2_HUMAN	123.512	Urotensin-2 OS=Homo sapiens OX=9606 GN=UTS2 PE=1 SV=1
9	TRUE	P48681|NEST_HUMAN	562.381	Nestin OS=Homo sapiens OX=9606 GN=NES PE=1 SV=2
10	TRUE	Q9P2E9|RRBP1_HUMAN	561.669	Ribosome-binding protein 1 OS=Homo sapiens OX=9606 GN=RRBP1 PE=1 SV=5
11	TRUE	O43707|ACTN4_HUMAN	560.293	Alpha-actinin-4 OS=Homo sapiens OX=9606 GN=ACTN4 PE=1 SV=2
11	FALSE	Q9H254|SPTN4_HUMAN	124.006	Spectrin beta chain, non-erythrocytic 4 OS=Homo sapiens OX=9606 GN=SPTBN4 PE=1 SV=2
12	TRUE	P14625|ENPL_HUMAN	559.342	Endoplasmin OS=Homo sapiens OX=9606 GN=HSP90B1 PE=1 SV=1
12	FALSE	Q58FF3|ENPLL_HUMAN	313.87	Putative endoplasmin-like protein OS=Homo sapiens OX=9606 GN=HSP90B2P PE=5 SV=1
13	TRUE	Q1KMD3|HNRL2_HUMAN	559.016	Heterogeneous nuclear ribonucleoprotein U-like protein 2 OS=Homo sapiens OX=9606 GN=HNRNPUL2 PE=1 SV=1
14	TRUE	P04264|K2C1_HUMAN	558.272	Keratin, type II cytoskeletal 1 OS=Homo sapiens OX=9606 GN=KRT1 PE=1 SV=6
15	TRUE	P05787|K2C8_HUMAN	554.359	Keratin, type II cytoskeletal 8 OS=Homo sapiens OX=9606 GN=KRT8 PE=1 SV=7
16	TRUE	P12814|ACTN1_HUMAN	552.099	Alpha-actinin-1 OS=Homo sapiens OX=9606 GN=ACTN1 PE=1 SV=2
17	TRUE	Q00839|HNRPU_HUMAN	552.054	Heterogeneous nuclear ribonucleoprotein U OS=Homo sapiens OX=9606 GN=HNRNPU PE=1 SV=6
18	TRUE	P12270|TPR_HUMAN	551.381	Nucleoprotein TPR OS=Homo sapiens OX=9606 GN=TPR PE=1 SV=3
18	FALSE	Q15154|PCM1_HUMAN	26.487	Pericentriolar material 1 protein OS=Homo sapiens OX=9606 GN=PCM1 PE=1 SV=5
19	TRUE	Q09666|AHNK_HUMAN	550.448	Neuroblast differentiation-associated protein AHNAK OS=Homo sapiens OX=9606 GN=AHNAK PE=1 SV=2
20	TRUE	Q8WWM7|ATX2L_HUMAN	548.693	Ataxin-2-like protein OS=Homo sapiens OX=9606 GN=ATXN2L PE=1 SV=2
21	TRUE	Q9Y4L1|HYOU1_HUMAN	545.869	Hypoxia up-regulated protein 1 OS=Homo sapiens OX=9606 GN=HYOU1 PE=1 SV=1
21	FALSE	Q9BXT5|TEX15_HUMAN	72.0072	Testis-expressed protein 15 OS=Homo sapiens OX=9606 GN=TEX15 PE=1 SV=2
22	TRUE	Q13439|GOGA4_HUMAN	541.368	Golgin subfamily A member 4 OS=Homo sapiens OX=9606 GN=GOLGA4 PE=1 SV=1
23	TRUE	Q92841|DDX17_HUMAN	540.338	Probable ATP-dependent RNA helicase DDX17 OS=Homo sapiens OX=9606 GN=DDX17 PE=1 SV=2
24	TRUE	P55072|TERA_HUMAN	540.032	Transitional endoplasmic reticulum ATPase OS=Homo sapiens OX=9606 GN=VCP PE=1 SV=4
24	FALSE	Q8IYT4|KATL2_HUMAN	128.082	Katanin p60 ATPase-containing subunit A-like 2 OS=Homo sapiens OX=9606 GN=KATNAL2 PE=1 SV=3
25	TRUE	P11142|HSP7C_HUMAN	539.642	Heat shock cognate 71 kDa protein OS=Homo sapiens OX=9606 GN=HSPA8 PE=1 SV=1
26	TRUE	O75534|CSDE1_HUMAN	538.535	Cold shock domain-containing protein E1 OS=Homo sapiens OX=9606 GN=CSDE1 PE=1 SV=2
27	TRUE	P38646|GRP75_HUMAN	538.249	Stress-70 protein, mitochondrial OS=Homo sapiens OX=9606 GN=HSPA9 PE=1 SV=2
28	TRUE	Q92900|RENT1_HUMAN	537.905	Regulator of nonsense transcripts 1 OS=Homo sapiens OX=9606 GN=UPF1 PE=1 SV=2
29	TRUE	Q9Y490|TLN1_HUMAN	535.023	Talin-1 OS=Homo sapiens OX=9606 GN=TLN1 PE=1 SV=3
30	TRUE	P10809|CH60_HUMAN	533.618	60 kDa heat shock protein, mitochondrial OS=Homo sapiens OX=9606 GN=HSPD1 PE=1 SV=2
31	TRUE	P02545|LMNA_HUMAN	533.555	Prelamin-A/C OS=Homo sapiens OX=9606 GN=LMNA PE=1 SV=1
32	TRUE	P35908|K22E_HUMAN	533.499	Keratin, type II cytoskeletal 2 epidermal OS=Homo sapiens OX=9606 GN=KRT2 PE=1 SV=2
33	TRUE	P42704|LPPRC_HUMAN	529.271	Leucine-rich PPR motif-containing protein, mitochondrial OS=Homo sapiens OX=9606 GN=LRPPRC PE=1 SV=3
34	TRUE	P52272|HNRPM_HUMAN	528.449	Heterogeneous nuclear ribonucleoprotein M OS=Homo sapiens OX=9606 GN=HNRNPM PE=1 SV=3
35	TRUE	P11498|PYC_HUMAN	527.796	Pyruvate carboxylase, mitochondrial OS=Homo sapiens OX=9606 GN=PC PE=1 SV=2
36	TRUE	Q08211|DHX9_HUMAN	527.081	ATP-dependent RNA helicase A OS=Homo sapiens OX=9606 GN=DHX9 PE=1 SV=4
37	TRUE	P23246|SFPQ_HUMAN	526.265	Splicing factor, proline- and glutamine-rich OS=Homo sapiens OX=9606 GN=SFPQ PE=1 SV=2
38	TRUE	Q92945|FUBP2_HUMAN	525.795	Far upstream element-binding protein 2 OS=Homo sapiens OX=9606 GN=KHSRP PE=1 SV=4
39	TRUE	O60506|HNRPQ_HUMAN	525.766	Heterogeneous nuclear ribonucleoprotein Q OS=Homo sapiens OX=9606 GN=SYNCRIP PE=1 SV=2
40	TRUE	Q86UP2|KTN1_HUMAN	525.147	Kinectin OS=Homo sapiens OX=9606 GN=KTN1 PE=1 SV=1
41	TRUE	O00571|DDX3X_HUMAN	525.119	ATP-dependent RNA helicase DDX3X OS=Homo sapiens OX=9606 GN=DDX3X PE=1 SV=3
42	TRUE	P16615|AT2A2_HUMAN	523.104	Sarcoplasmic/endoplasmic reticulum calcium ATPase 2 OS=Homo sapiens OX=9606 GN=ATP2A2 PE=1 SV=1
42	FALSE	Q93084|AT2A3_HUMAN	348.321	Sarcoplasmic/endoplasmic reticulum calcium ATPase 3 OS=Homo sapiens OX=9606 GN=ATP2A3 PE=1 SV=3
43	TRUE	Q00610|CLH1_HUMAN	522.901	Clathrin heavy chain 1 OS=Homo sapiens OX=9606 GN=CLTC PE=1 SV=5
43	FALSE	P53675|CLH2_HUMAN	348.532	Clathrin heavy chain 2 OS=Homo sapiens OX=9606 GN=CLTCL1 PE=1 SV=2
44	TRUE	Q93009|UBP7_HUMAN	522.77	Ubiquitin carboxyl-terminal hydrolase 7 OS=Homo sapiens OX=9606 GN=USP7 PE=1 SV=2
45	TRUE	P13645|K1C10_HUMAN	520.958	Keratin, type I cytoskeletal 10 OS=Homo sapiens OX=9606 GN=KRT10 PE=1 SV=6
46	TRUE	P28331|NDUS1_HUMAN	517.297	NADH-ubiquinone oxidoreductase 75 kDa subunit, mitochondrial OS=Homo sapiens OX=9606 GN=NDUFS1 PE=1 SV=3
47	TRUE	Q14697|GANAB_HUMAN	516.846	Neutral alpha-glucosidase AB OS=Homo sapiens OX=9606 GN=GANAB PE=1 SV=3
48	TRUE	P07237|PDIA1_HUMAN	516.074	Protein disulfide-isomerase OS=Homo sapiens OX=9606 GN=P4HB PE=1 SV=3
49	TRUE	O43390|HNRPR_HUMAN	515.702	Heterogeneous nuclear ribonucleoprotein R OS=Homo sapiens OX=9606 GN=HNRNPR PE=1 SV=1
50	TRUE	Q13200|PSMD2_HUMAN	514.779	26S proteasome non-ATPase regulatory subunit 2 OS=Homo sapiens OX=9606 GN=PSMD2 PE=1 SV=3
51	TRUE	P51991|ROA3_HUMAN	514.55	Heterogeneous nuclear ribonucleoprotein A3 OS=Homo sapiens OX=9606 GN=HNRNPA3 PE=1 SV=2
52	TRUE	Q9BUJ2|HNRL1_HUMAN	513.731	Heterogeneous nuclear ribonucleoprotein U-like protein 1 OS=Homo sapiens OX=9606 GN=HNRNPUL1 PE=1 SV=2
53	TRUE	P22626|ROA2_HUMAN	512.994	Heterogeneous nuclear ribonucleoproteins A2/B1 OS=Homo sapiens OX=9606 GN=HNRNPA2B1 PE=1 SV=2
54	TRUE	P54886|P5CS_HUMAN	512.601	Delta-1-pyrroline-5-carboxylate synthase OS=Homo sapiens OX=9606 GN=ALDH18A1 PE=1 SV=2
55	TRUE	Q96I24|FUBP3_HUMAN	512.075	Far upstream element-binding protein 3 OS=Homo sapiens OX=9606 GN=FUBP3 PE=1 SV=2
56	TRUE	P51114|FXR1_HUMAN	512.006	RNA-binding protein FXR1 OS=Homo sapiens OX=9606 GN=FXR1 PE=1 SV=3
57	TRUE	P78371|TCPB_HUMAN	511.599	T-complex protein 1 subunit beta OS=Homo sapiens OX=9606 GN=CCT2 PE=1 SV=4
58	TRUE	P30101|PDIA3_HUMAN	511.119	Protein disulfide-isomerase A3 OS=Homo sapiens OX=9606 GN=PDIA3 PE=1 SV=4
59	TRUE	Q4V328|GRAP1_HUMAN	510.855	GRIP1-associated protein 1 OS=Homo sapiens OX=9606 GN=GRIPAP1 PE=1 SV=2
60	TRUE	P13639|EF2_HUMAN	509.912	Elongation factor 2 OS=Homo sapiens OX=9606 GN=EEF2 PE=1 SV=4
61	TRUE	Q96PK6|RBM14_HUMAN	509.895	RNA-binding protein 14 OS=Homo sapiens OX=9606 GN=RBM14 PE=1 SV=2
62	TRUE	P09651|ROA1_HUMAN	509.56	Heterogeneous nuclear ribonucleoprotein A1 OS=Homo sapiens OX=9606 GN=HNRNPA1 PE=1 SV=5
62	FALSE	A0A2R8Y4L2|RA1L3_HUMAN	433.065	Heterogeneous nuclear ribonucleoprotein A1-like 3 OS=Homo sapiens OX=9606 GN=HNRNPA1L3 PE=4 SV=1
63	TRUE	Q16531|DDB1_HUMAN	509.302	DNA damage-binding protein 1 OS=Homo sapiens OX=9606 GN=DDB1 PE=1 SV=1
64	TRUE	Q9NZI8|IF2B1_HUMAN	508.842	Insulin-like growth factor 2 mRNA-binding protein 1 OS=Homo sapiens OX=9606 GN=IGF2BP1 PE=1 SV=2
65	TRUE	P17844|DDX5_HUMAN	508.552	Probable ATP-dependent RNA helicase DDX5 OS=Homo sapiens OX=9606 GN=DDX5 PE=1 SV=1
66	TRUE	P61978|HNRPK_HUMAN	506.233	Heterogeneous nuclear ribonucleoprotein K OS=Homo sapiens OX=9606 GN=HNRNPK PE=1 SV=1
67	TRUE	P13667|PDIA4_HUMAN	505.815	Protein disulfide-isomerase A4 OS=Homo sapiens OX=9606 GN=PDIA4 PE=1 SV=2
68	TRUE	P05783|K1C18_HUMAN	504.482	Keratin, type I cytoskeletal 18 OS=Homo sapiens OX=9606 GN=KRT18 PE=1 SV=2
68	FALSE	Q92764|KRT35_HUMAN	191.14	Keratin, type I cuticular Ha5 OS=Homo sapiens OX=9606 GN=KRT35 PE=1 SV=5
69	TRUE	Q15393|SF3B3_HUMAN	503.598	Splicing factor 3B subunit 3 OS=Homo sapiens OX=9606 GN=SF3B3 PE=1 SV=4
70	TRUE	P14866|HNRPL_HUMAN	502.856	Heterogeneous nuclear ribonucleoprotein L OS=Homo sapiens OX=9606 GN=HNRNPL PE=1 SV=2
71	TRUE	Q9Y3I0|RTCB_HUMAN	500.465	RNA-splicing ligase RtcB homolog OS=Homo sapiens OX=9606 GN=RTCB PE=1 SV=1
72	TRUE	P55884|EIF3B_HUMAN	500.241	Eukaryotic translation initiation factor 3 subunit B OS=Homo sapiens OX=9606 GN=EIF3B PE=1 SV=3
73	TRUE	Q14980|NUMA1_HUMAN	499.862	Nuclear mitotic apparatus protein 1 OS=Homo sapiens OX=9606 GN=NUMA1 PE=1 SV=2
74	TRUE	Q8WUM4|PDC6I_HUMAN	499.009	Programmed cell death 6-interacting protein OS=Homo sapiens OX=9606 GN=PDCD6IP PE=1 SV=1
75	TRUE	P50990|TCPQ_HUMAN	497.767	T-complex protein 1 subunit theta OS=Homo sapiens OX=9606 GN=CCT8 PE=1 SV=4
76	TRUE	P12268|IMDH2_HUMAN	496.993	Inosine-5'-monophosphate dehydrogenase 2 OS=Homo sapiens OX=9606 GN=IMPDH2 PE=1 SV=2
77	TRUE	Q14566|MCM6_HUMAN	496.945	DNA replication licensing factor MCM6 OS=Homo sapiens OX=9606 GN=MCM6 PE=1 SV=1
78	TRUE	P13647|K2C5_HUMAN	495.337	Keratin, type II cytoskeletal 5 OS=Homo sapiens OX=9606 GN=KRT5 PE=1 SV=3
79	TRUE	Q14157|UBP2L_HUMAN	493.732	Ubiquitin-associated protein 2-like OS=Homo sapiens OX=9606 GN=UBAP2L PE=1 SV=2
80	TRUE	P38159|RBMX_HUMAN	493.627	RNA-binding motif protein, X chromosome OS=Homo sapiens OX=9606 GN=RBMX PE=1 SV=3
81	TRUE	P20700|LMNB1_HUMAN	492.421	Lamin-B1 OS=Homo sapiens OX=9606 GN=LMNB1 PE=1 SV=2
82	TRUE	Q8NC51|SERB1_HUMAN	490.998	SERPINE1 mRNA-binding protein 1 OS=Homo sapiens OX=9606 GN=SERBP1 PE=1 SV=2
83	TRUE	Q16891|MIC60_HUMAN	490.903	MICOS complex subunit MIC60 OS=Homo sapiens OX=9606 GN=IMMT PE=1 SV=1
84	TRUE	P49411|EFTU_HUMAN	490.76	Elongation factor Tu, mitochondrial OS=Homo sapiens OX=9606 GN=TUFM PE=1 SV=3
85	TRUE	P35527|K1C9_HUMAN	490.207	Keratin, type I cytoskeletal 9 OS=Homo sapiens OX=9606 GN=KRT9 PE=1 SV=3
86	TRUE	P0DMV8|HS71A_HUMAN	489.177	Heat shock 70 kDa protein 1A OS=Homo sapiens OX=9606 GN=HSPA1A PE=1 SV=1
86	TRUE	P0DMV9|HS71B_HUMAN	489.177	Heat shock 70 kDa protein 1B OS=Homo sapiens OX=9606 GN=HSPA1B PE=1 SV=1
87	TRUE	P42166|LAP2A_HUMAN	488.679	Lamina-associated polypeptide 2, isoform alpha OS=Homo sapiens OX=9606 GN=TMPO PE=1 SV=2
87	FALSE	P42167|LAP2B_HUMAN	315.444	Lamina-associated polypeptide 2, isoforms beta/gamma OS=Homo sapiens OX=9606 GN=TMPO PE=1 SV=2
88	TRUE	P62195|PRS8_HUMAN	488.519	26S proteasome regulatory subunit 8 OS=Homo sapiens OX=9606 GN=PSMC5 PE=1 SV=1
89	TRUE	Q9NQ94|A1CF_HUMAN	487.778	APOBEC1 complementation factor OS=Homo sapiens OX=9606 GN=A1CF PE=1 SV=1
90	TRUE	P48643|TCPE_HUMAN	487.296	T-complex protein 1 subunit epsilon OS=Homo sapiens OX=9606 GN=CCT5 PE=1 SV=1
91	TRUE	P02538|K2C6A_HUMAN	487.202	Keratin, type II cytoskeletal 6A OS=Homo sapiens OX=9606 GN=KRT6A PE=1 SV=3
92	TRUE	Q9Y230|RUVB2_HUMAN	486.481	RuvB-like 2 OS=Homo sapiens OX=9606 GN=RUVBL2 PE=1 SV=3
93	TRUE	Q8WXF1|PSPC1_HUMAN	484.924	Paraspeckle component 1 OS=Homo sapiens OX=9606 GN=PSPC1 PE=1 SV=1
93	FALSE	Q05682|CALD1_HUMAN	52.4634	Caldesmon OS=Homo sapiens OX=9606 GN=CALD1 PE=1 SV=3
94	TRUE	P14618|KPYM_HUMAN	483.845	Pyruvate kinase PKM OS=Homo sapiens OX=9606 GN=PKM PE=1 SV=4
94	FALSE	P30613|KPYR_HUMAN	125.114	Pyruvate kinase PKLR OS=Homo sapiens OX=9606 GN=PKLR PE=1 SV=2
95	TRUE	P53618|COPB_HUMAN	483.598	Coatomer subunit beta OS=Homo sapiens OX=9606 GN=COPB1 PE=1 SV=3
96	TRUE	P00352|AL1A1_HUMAN	483.021	Aldehyde dehydrogenase 1A1 OS=Homo sapiens OX=9606 GN=ALDH1A1 PE=1 SV=2
97	TRUE	P05023|AT1A1_HUMAN	482.725	Sodium/potassium-transporting ATPase subunit alpha-1 OS=Homo sapiens OX=9606 GN=ATP1A1 PE=1 SV=1
98	TRUE	P11940|PABP1_HUMAN	482.636	Polyadenylate-binding protein 1 OS=Homo sapiens OX=9606 GN=PABPC1 PE=1 SV=2
98	FALSE	Q9H361|PABP3_HUMAN	399.899	Polyadenylate-binding protein 3 OS=Homo sapiens OX=9606 GN=PABPC3 PE=1 SV=2
98	FALSE	Q4VXU2|PAP1L_HUMAN	306.24	Polyadenylate-binding protein 1-like OS=Homo sapiens OX=9606 GN=PABPC1L PE=2 SV=1
98	FALSE	Q96DU9|PABP5_HUMAN	182.798	Polyadenylate-binding protein 5 OS=Homo sapiens OX=9606 GN=PABPC5 PE=1 SV=1
99	TRUE	Q96AE4|FUBP1_HUMAN	481.675	Far upstream element-binding protein 1 OS=Homo sapiens OX=9606 GN=FUBP1 PE=1 SV=3
100	TRUE	P00558|PGK1_HUMAN	480.183	Phosphoglycerate kinase 1 OS=Homo sapiens OX=9606 GN=PGK1 PE=1 SV=3
100	FALSE	P07205|PGK2_HUMAN	264.822	Phosphoglycerate kinase 2 OS=Homo sapiens OX=9606 GN=PGK2 PE=1 SV=3
101	TRUE	P04259|K2C6B_HUMAN	478.548	Keratin, type II cytoskeletal 6B OS=Homo sapiens OX=9606 GN=KRT6B PE=1 SV=5
102	TRUE	Q14444|CAPR1_HUMAN	478.181	Caprin-1 OS=Homo sapiens OX=9606 GN=CAPRIN1 PE=1 SV=2
103	TRUE	Q92598|HS105_HUMAN	478.099	Heat shock protein 105 kDa OS=Homo sapiens OX=9606 GN=HSPH1 PE=1 SV=1
103	FALSE	O95757|HS74L_HUMAN	194.609	Heat shock 70 kDa protein 4L OS=Homo sapiens OX=9606 GN=HSPA4L PE=1 SV=3
104	TRUE	Q9C0J8|WDR33_HUMAN	477.7	pre-mRNA 3' end processing protein WDR33 OS=Homo sapiens OX=9606 GN=WDR33 PE=1 SV=2
105	TRUE	Q15233|NONO_HUMAN	476.358	Non-POU domain-containing octamer-binding protein OS=Homo sapiens OX=9606 GN=NONO PE=1 SV=4
106	TRUE	O14979|HNRDL_HUMAN	476.355	Heterogeneous nuclear ribonucleoprotein D-like OS=Homo sapiens OX=9606 GN=HNRNPDL PE=1 SV=3
107	TRUE	O15523|DDX3Y_HUMAN	475.675	ATP-dependent RNA helicase DDX3Y OS=Homo sapiens OX=9606 GN=DDX3Y PE=1 SV=2
108	TRUE	Q99700|ATX2_HUMAN	474.094	Ataxin-2 OS=Homo sapiens OX=9606 GN=ATXN2 PE=1 SV=2
109	TRUE	P17980|PRS6A_HUMAN	473.173	26S proteasome regulatory subunit 6A OS=Homo sapiens OX=9606 GN=PSMC3 PE=1 SV=3
110	TRUE	P02768|ALBU_HUMAN	473.093	Albumin OS=Homo sapiens OX=9606 GN=ALB PE=1 SV=2
111	TRUE	Q92917|GPKOW_HUMAN	472.782	G-patch domain and KOW motifs-containing protein OS=Homo sapiens OX=9606 GN=GPKOW PE=1 SV=2
112	TRUE	P60709|ACTB_HUMAN	471.852	Actin, cytoplasmic 1 OS=Homo sapiens OX=9606 GN=ACTB PE=1 SV=1
113	TRUE	P49368|TCPG_HUMAN	471.691	T-complex protein 1 subunit gamma OS=Homo sapiens OX=9606 GN=CCT3 PE=1 SV=4
113	FALSE	Q16878|CDO1_HUMAN	27.438	Cysteine dioxygenase type 1 OS=Homo sapiens OX=9606 GN=CDO1 PE=1 SV=2
114	TRUE	P63261|ACTG_HUMAN	471.119	Actin, cytoplasmic 2 OS=Homo sapiens OX=9606 GN=ACTG1 PE=1 SV=1
115	TRUE	P25705|ATPA_HUMAN	470.891	ATP synthase subunit alpha, mitochondrial OS=Homo sapiens OX=9606 GN=ATP5F1A PE=1 SV=1
116	TRUE	P08133|ANXA6_HUMAN	470.608	Annexin A6 OS=Homo sapiens OX=9606 GN=ANXA6 PE=1 SV=3
117	TRUE	P02787|TRFE_HUMAN	470.189	Serotransferrin OS=Homo sapiens OX=9606 GN=TF PE=1 SV=4
118	TRUE	P54652|HSP72_HUMAN	470.111	Heat shock-related 70 kDa protein 2 OS=Homo sapiens OX=9606 GN=HSPA2 PE=1 SV=1
119	TRUE	Q9Y520|PRC2C_HUMAN	469.816	Protein PRRC2C OS=Homo sapiens OX=9606 GN=PRRC2C PE=1 SV=4
120	TRUE	P21333|FLNA_HUMAN	469.639	Filamin-A OS=Homo sapiens OX=9606 GN=FLNA PE=1 SV=4
121	TRUE	P55084|ECHB_HUMAN	469.371	Trifunctional enzyme subunit beta, mitochondrial OS=Homo sapiens OX=9606 GN=HADHB PE=1 SV=3
122	TRUE	P08238|HS90B_HUMAN	468.172	Heat shock protein HSP 90-beta OS=Homo sapiens OX=9606 GN=HSP90AB1 PE=1 SV=4
122	FALSE	Q58FF7|H90B3_HUMAN	336.335	Putative heat shock protein HSP 90-beta-3 OS=Homo sapiens OX=9606 GN=HSP90AB3P PE=5 SV=1
122	FALSE	Q58FF8|H90B2_HUMAN	300.799	Putative heat shock protein HSP 90-beta 2 OS=Homo sapiens OX=9606 GN=HSP90AB2P PE=1 SV=2
123	TRUE	Q07065|CKAP4_HUMAN	467.533	Cytoskeleton-associated protein 4 OS=Homo sapiens OX=9606 GN=CKAP4 PE=1 SV=2
124	TRUE	P23526|SAHH_HUMAN	466.882	Adenosylhomocysteinase OS=Homo sapiens OX=9606 GN=AHCY PE=1 SV=4
124	FALSE	O43865|SAHH2_HUMAN	100.476	S-adenosylhomocysteine hydrolase-like protein 1 OS=Homo sapiens OX=9606 GN=AHCYL1 PE=1 SV=2
124	FALSE	Q96HN2|SAHH3_HUMAN	100.476	Adenosylhomocysteinase 3 OS=Homo sapiens OX=9606 GN=AHCYL2 PE=1 SV=1
125	TRUE	Q96E39|RMXL1_HUMAN	466.857	RNA binding motif protein, X-linked-like-1 OS=Homo sapiens OX=9606 GN=RBMXL1 PE=1 SV=1
126	TRUE	P06576|ATPB_HUMAN	465.651	ATP synthase subunit beta, mitochondrial OS=Homo sapiens OX=9606 GN=ATP5F1B PE=1 SV=3
127	TRUE	Q96HC4|PDLI5_HUMAN	465.212	PDZ and LIM domain protein 5 OS=Homo sapiens OX=9606 GN=PDLIM5 PE=1 SV=5
128	TRUE	Q14103|HNRPD_HUMAN	464.904	Heterogeneous nuclear ribonucleoprotein D0 OS=Homo sapiens OX=9606 GN=HNRNPD PE=1 SV=1
129	TRUE	P02679|FIBG_HUMAN	464.531	Fibrinogen gamma chain OS=Homo sapiens OX=9606 GN=FGG PE=1 SV=3
130	TRUE	Q6NZY4|ZCHC8_HUMAN	464.506	Zinc finger CCHC domain-containing protein 8 OS=Homo sapiens OX=9606 GN=ZCCHC8 PE=1 SV=2
131	TRUE	Q13283|G3BP1_HUMAN	464.211	Ras GTPase-activating protein-binding protein 1 OS=Homo sapiens OX=9606 GN=G3BP1 PE=1 SV=1
132	TRUE	Q16643|DREB_HUMAN	464.05	Drebrin OS=Homo sapiens OX=9606 GN=DBN1 PE=1 SV=4
133	TRUE	Q6PJT7|ZC3HE_HUMAN	463.539	Zinc finger CCCH domain-containing protein 14 OS=Homo sapiens OX=9606 GN=ZC3H14 PE=1 SV=1
134	TRUE	O75083|WDR1_HUMAN	463.03	WD repeat-containing protein 1 OS=Homo sapiens OX=9606 GN=WDR1 PE=1 SV=4
135	TRUE	O00425|IF2B3_HUMAN	462.77	Insulin-like growth factor 2 mRNA-binding protein 3 OS=Homo sapiens OX=9606 GN=IGF2BP3 PE=1 SV=2
136	TRUE	P49588|SYAC_HUMAN	462.289	Alanine--tRNA ligase, cytoplasmic OS=Homo sapiens OX=9606 GN=AARS1 PE=1 SV=2
137	TRUE	Q9BQE3|TBA1C_HUMAN	462.008	Tubulin alpha-1C chain OS=Homo sapiens OX=9606 GN=TUBA1C PE=1 SV=1
138	TRUE	Q15424|SAFB1_HUMAN	461.851	Scaffold attachment factor B1 OS=Homo sapiens OX=9606 GN=SAFB PE=1 SV=4
139	TRUE	Q86VP6|CAND1_HUMAN	461.56	Cullin-associated NEDD8-dissociated protein 1 OS=Homo sapiens OX=9606 GN=CAND1 PE=1 SV=2
140	TRUE	Q06830|PRDX1_HUMAN	461.147	Peroxiredoxin-1 OS=Homo sapiens OX=9606 GN=PRDX1 PE=1 SV=1
141	TRUE	P13010|XRCC5_HUMAN	460.848	X-ray repair cross-complementing protein 5 OS=Homo sapiens OX=9606 GN=XRCC5 PE=1 SV=3
142	TRUE	O60701|UGDH_HUMAN	460.758	UDP-glucose 6-dehydrogenase OS=Homo sapiens OX=9606 GN=UGDH PE=1 SV=1
143	TRUE	Q01082|SPTB2_HUMAN	460.573	Spectrin beta chain, non-erythrocytic 1 OS=Homo sapiens OX=9606 GN=SPTBN1 PE=1 SV=2
144	TRUE	P31040|SDHA_HUMAN	460.557	Succinate dehydrogenase [ubiquinone] flavoprotein subunit, mitochondrial OS=Homo sapiens OX=9606 GN=SDHA PE=1 SV=2
145	TRUE	P31948|STIP1_HUMAN	460.487	Stress-induced-phosphoprotein 1 OS=Homo sapiens OX=9606 GN=STIP1 PE=1 SV=1
146	TRUE	P82650|RT22_HUMAN	459.936	Small ribosomal subunit protein mS22 OS=Homo sapiens OX=9606 GN=MRPS22 PE=1 SV=1
147	TRUE	P31943|HNRH1_HUMAN	459.911	Heterogeneous nuclear ribonucleoprotein H OS=Homo sapiens OX=9606 GN=HNRNPH1 PE=1 SV=4
148	TRUE	Q9Y6M1|IF2B2_HUMAN	459.286	Insulin-like growth factor 2 mRNA-binding protein 2 OS=Homo sapiens OX=9606 GN=IGF2BP2 PE=1 SV=2
149	TRUE	P67809|YBOX1_HUMAN	459.221	Y-box-binding protein 1 OS=Homo sapiens OX=9606 GN=YBX1 PE=1 SV=3
150	TRUE	P05091|ALDH2_HUMAN	458.636	Aldehyde dehydrogenase, mitochondrial OS=Homo sapiens OX=9606 GN=ALDH2 PE=1 SV=2
151	TRUE	P49750|YLPM1_HUMAN	458.41	YLP motif-containing protein 1 OS=Homo sapiens OX=9606 GN=YLPM1 PE=1 SV=4
152	TRUE	Q32P51|RA1L2_HUMAN	458.055	Heterogeneous nuclear ribonucleoprotein A1-like 2 OS=Homo sapiens OX=9606 GN=HNRNPA1L2 PE=2 SV=2
153	TRUE	Q14247|SRC8_HUMAN	457.969	Src substrate cortactin OS=Homo sapiens OX=9606 GN=CTTN PE=1 SV=2
154	TRUE	P68371|TBB4B_HUMAN	457.756	Tubulin beta-4B chain OS=Homo sapiens OX=9606 GN=TUBB4B PE=1 SV=1
155	TRUE	P07437|TBB5_HUMAN	457.444	Tubulin beta chain OS=Homo sapiens OX=9606 GN=TUBB PE=1 SV=2
156	TRUE	Q99873|ANM1_HUMAN	457.389	Protein arginine N-methyltransferase 1 OS=Homo sapiens OX=9606 GN=PRMT1 PE=1 SV=3
156	FALSE	Q9NR22|ANM8_HUMAN	232.314	Protein arginine N-methyltransferase 8 OS=Homo sapiens OX=9606 GN=PRMT8 PE=1 SV=2
157	TRUE	Q9Y678|COPG1_HUMAN	456.605	Coatomer subunit gamma-1 OS=Homo sapiens OX=9606 GN=COPG1 PE=1 SV=1
158	TRUE	P02533|K1C14_HUMAN	456.273	Keratin, type I cytoskeletal 14 OS=Homo sapiens OX=9606 GN=KRT14 PE=1 SV=4
159	TRUE	Q15436|SC23A_HUMAN	455.224	Protein transport protein Sec23A OS=Homo sapiens OX=9606 GN=SEC23A PE=1 SV=2
160	TRUE	P02671|FIBA_HUMAN	454.643	Fibrinogen alpha chain OS=Homo sapiens OX=9606 GN=FGA PE=1 SV=2
161	TRUE	P07355|ANXA2_HUMAN	454.575	Annexin A2 OS=Homo sapiens OX=9606 GN=ANXA2 PE=1 SV=2
161	FALSE	A6NMY6|AXA2L_HUMAN	419.007	Putative annexin A2-like protein OS=Homo sapiens OX=9606 GN=ANXA2P2 PE=5 SV=2
162	TRUE	P04843|RPN1_HUMAN	453.418	Dolichyl-diphosphooligosaccharide--protein glycosyltransferase subunit 1 OS=Homo sapiens OX=9606 GN=RPN1 PE=1 SV=1
163	TRUE	Q13885|TBB2A_HUMAN	453.162	Tubulin beta-2A chain OS=Homo sapiens OX=9606 GN=TUBB2A PE=1 SV=1
164	TRUE	P17987|TCPA_HUMAN	453.055	T-complex protein 1 subunit alpha OS=Homo sapiens OX=9606 GN=TCP1 PE=1 SV=1
165	TRUE	P60842|IF4A1_HUMAN	452.952	Eukaryotic initiation factor 4A-I OS=Homo sapiens OX=9606 GN=EIF4A1 PE=1 SV=1
166	TRUE	Q9BVA1|TBB2B_HUMAN	452.892	Tubulin beta-2B chain OS=Homo sapiens OX=9606 GN=TUBB2B PE=1 SV=1
167	TRUE	P43686|PRS6B_HUMAN	452.43	26S proteasome regulatory subunit 6B OS=Homo sapiens OX=9606 GN=PSMC4 PE=1 SV=2
168	TRUE	Q9UN86|G3BP2_HUMAN	452.359	Ras GTPase-activating protein-binding protein 2 OS=Homo sapiens OX=9606 GN=G3BP2 PE=1 SV=2
169	TRUE	Q9BWF3|RBM4_HUMAN	451.589	RNA-binding protein 4 OS=Homo sapiens OX=9606 GN=RBM4 PE=1 SV=1
170	TRUE	Q13263|TIF1B_HUMAN	451.386	Transcription intermediary factor 1-beta OS=Homo sapiens OX=9606 GN=TRIM28 PE=1 SV=5
171	TRUE	Q14151|SAFB2_HUMAN	451.247	Scaffold attachment factor B2 OS=Homo sapiens OX=9606 GN=SAFB2 PE=1 SV=1
172	TRUE	Q5BKZ1|ZN326_HUMAN	450.022	DBIRD complex subunit ZNF326 OS=Homo sapiens OX=9606 GN=ZNF326 PE=1 SV=2
173	TRUE	Q9Y3F4|STRAP_HUMAN	449.782	Serine-threonine kinase receptor-associated protein OS=Homo sapiens OX=9606 GN=STRAP PE=1 SV=1
174	TRUE	P33993|MCM7_HUMAN	449.73	DNA replication licensing factor MCM7 OS=Homo sapiens OX=9606 GN=MCM7 PE=1 SV=4
175	TRUE	P35998|PRS7_HUMAN	447.467	26S proteasome regulatory subunit 7 OS=Homo sapiens OX=9606 GN=PSMC2 PE=1 SV=3
176	TRUE	Q9Y224|RTRAF_HUMAN	447.257	RNA transcription, translation and transport factor protein OS=Homo sapiens OX=9606 GN=RTRAF PE=1 SV=1
176	FALSE	P53708|ITA8_HUMAN	66.6166	Integrin alpha-8 OS=Homo sapiens OX=9606 GN=ITGA8 PE=1 SV=3
177	TRUE	Q5T6F2|UBAP2_HUMAN	447.047	Ubiquitin-associated protein 2 OS=Homo sapiens OX=9606 GN=UBAP2 PE=1 SV=1
178	TRUE	Q99832|TCPH_HUMAN	446.92	T-complex protein 1 subunit eta OS=Homo sapiens OX=9606 GN=CCT7 PE=1 SV=2
179	TRUE	Q8ND56|LS14A_HUMAN	446.755	Protein LSM14 homolog A OS=Homo sapiens OX=9606 GN=LSM14A PE=1 SV=3
180	TRUE	P68366|TBA4A_HUMAN	446.498	Tubulin alpha-4A chain OS=Homo sapiens OX=9606 GN=TUBA4A PE=1 SV=1
181	TRUE	O75874|IDHC_HUMAN	446.324	Isocitrate dehydrogenase [NADP] cytoplasmic OS=Homo sapiens OX=9606 GN=IDH1 PE=1 SV=2
182	TRUE	P09327|VILI_HUMAN	446.182	Villin-1 OS=Homo sapiens OX=9606 GN=VIL1 PE=1 SV=4
182	FALSE	O75366|AVIL_HUMAN	127.765	Advillin OS=Homo sapiens OX=9606 GN=AVIL PE=1 SV=3
183	TRUE	Q15029|U5S1_HUMAN	445.957	116 kDa U5 small nuclear ribonucleoprotein component OS=Homo sapiens OX=9606 GN=EFTUD2 PE=1 SV=1
184	TRUE	Q9UHB6|LIMA1_HUMAN	445.947	LIM domain and actin-binding protein 1 OS=Homo sapiens OX=9606 GN=LIMA1 PE=1 SV=1
185	TRUE	P43243|MATR3_HUMAN	444.799	Matrin-3 OS=Homo sapiens OX=9606 GN=MATR3 PE=1 SV=2
186	TRUE	P08779|K1C16_HUMAN	444.774	Keratin, type I cytoskeletal 16 OS=Homo sapiens OX=9606 GN=KRT16 PE=1 SV=4
187	TRUE	Q86YP4|P66A_HUMAN	444.047	Transcriptional repressor p66-alpha OS=Homo sapiens OX=9606 GN=GATAD2A PE=1 SV=1
188	TRUE	Q8N1F7|NUP93_HUMAN	443.936	Nuclear pore complex protein Nup93 OS=Homo sapiens OX=9606 GN=NUP93 PE=1 SV=2
189	TRUE	Q9BQ04|RBM4B_HUMAN	443.58	RNA-binding protein 4B OS=Homo sapiens OX=9606 GN=RBM4B PE=1 SV=1
190	TRUE	P04350|TBB4A_HUMAN	443.505	Tubulin beta-4A chain OS=Homo sapiens OX=9606 GN=TUBB4A PE=1 SV=2
191	TRUE	Q14240|IF4A2_HUMAN	443.391	Eukaryotic initiation factor 4A-II OS=Homo sapiens OX=9606 GN=EIF4A2 PE=1 SV=2
192	TRUE	Q15717|ELAV1_HUMAN	442.546	ELAV-like protein 1 OS=Homo sapiens OX=9606 GN=ELAVL1 PE=1 SV=2
192	FALSE	Q12926|ELAV2_HUMAN	123.566	ELAV-like protein 2 OS=Homo sapiens OX=9606 GN=ELAVL2 PE=1 SV=2
192	FALSE	P26378|ELAV4_HUMAN	123.566	ELAV-like protein 4 OS=Homo sapiens OX=9606 GN=ELAVL4 PE=1 SV=3
193	TRUE	P48444|COPD_HUMAN	441.048	Coatomer subunit delta OS=Homo sapiens OX=9606 GN=ARCN1 PE=1 SV=1
194	TRUE	P31942|HNRH3_HUMAN	440.048	Heterogeneous nuclear ribonucleoprotein H3 OS=Homo sapiens OX=9606 GN=HNRNPH3 PE=1 SV=2
194	FALSE	Q6NXG1|ESRP1_HUMAN	122.616	Epithelial splicing regulatory protein 1 OS=Homo sapiens OX=9606 GN=ESRP1 PE=1 SV=2
194	FALSE	Q9H6T0|ESRP2_HUMAN	122.616	Epithelial splicing regulatory protein 2 OS=Homo sapiens OX=9606 GN=ESRP2 PE=1 SV=1
195	TRUE	Q12906|ILF3_HUMAN	439.744	Interleukin enhancer-binding factor 3 OS=Homo sapiens OX=9606 GN=ILF3 PE=1 SV=3
196	TRUE	P62258|1433E_HUMAN	439.265	14-3-3 protein epsilon OS=Homo sapiens OX=9606 GN=YWHAE PE=1 SV=1
197	TRUE	Q12931|TRAP1_HUMAN	439.163	Heat shock protein 75 kDa, mitochondrial OS=Homo sapiens OX=9606 GN=TRAP1 PE=1 SV=3
198	TRUE	Q9UQ80|PA2G4_HUMAN	438.167	Proliferation-associated protein 2G4 OS=Homo sapiens OX=9606 GN=PA2G4 PE=1 SV=3
199	TRUE	Q14694|UBP10_HUMAN	438.15	Ubiquitin carboxyl-terminal hydrolase 10 OS=Homo sapiens OX=9606 GN=USP10 PE=1 SV=2
200	TRUE	Q16555|DPYL2_HUMAN	437.662	Dihydropyrimidinase-related protein 2 OS=Homo sapiens OX=9606 GN=DPYSL2 PE=1 SV=1
201	TRUE	P04075|ALDOA_HUMAN	437.431	Fructose-bisphosphate aldolase A OS=Homo sapiens OX=9606 GN=ALDOA PE=1 SV=2
202	TRUE	P52597|HNRPF_HUMAN	437.163	Heterogeneous nuclear ribonucleoprotein F OS=Homo sapiens OX=9606 GN=HNRNPF PE=1 SV=3
203	TRUE	P51116|FXR2_HUMAN	437.082	RNA-binding protein FXR2 OS=Homo sapiens OX=9606 GN=FXR2 PE=1 SV=2
204	TRUE	Q7Z417|NUFP2_HUMAN	437.066	FMR1-interacting protein NUFIP2 OS=Homo sapiens OX=9606 GN=NUFIP2 PE=1 SV=1
205	TRUE	Q02790|FKBP4_HUMAN	436.991	Peptidyl-prolyl cis-trans isomerase FKBP4 OS=Homo sapiens OX=9606 GN=FKBP4 PE=1 SV=3
206	TRUE	P36551|HEM6_HUMAN	436.966	Oxygen-dependent coproporphyrinogen-III oxidase, mitochondrial OS=Homo sapiens OX=9606 GN=CPOX PE=1 SV=3
207	TRUE	P21980|TGM2_HUMAN	436.912	Protein-glutamine gamma-glutamyltransferase 2 OS=Homo sapiens OX=9606 GN=TGM2 PE=1 SV=2
207	FALSE	P49221|TGM4_HUMAN	121.303	Protein-glutamine gamma-glutamyltransferase 4 OS=Homo sapiens OX=9606 GN=TGM4 PE=1 SV=2
208	TRUE	P08195|4F2_HUMAN	436.903	4F2 cell-surface antigen heavy chain OS=Homo sapiens OX=9606 GN=SLC3A2 PE=1 SV=3
209	TRUE	P31930|QCR1_HUMAN	436.847	Cytochrome b-c1 complex subunit 1, mitochondrial OS=Homo sapiens OX=9606 GN=UQCRC1 PE=1 SV=3
210	TRUE	P48735|IDHP_HUMAN	435.453	Isocitrate dehydrogenase [NADP], mitochondrial OS=Homo sapiens OX=9606 GN=IDH2 PE=1 SV=2
211	TRUE	P22695|QCR2_HUMAN	434.943	Cytochrome b-c1 complex subunit 2, mitochondrial OS=Homo sapiens OX=9606 GN=UQCRC2 PE=1 SV=3
212	TRUE	P51610|HCFC1_HUMAN	434.818	Host cell factor 1 OS=Homo sapiens OX=9606 GN=HCFC1 PE=1 SV=2
212	FALSE	Q9Y5Z7|HCFC2_HUMAN	124.29	Host cell factor 2 OS=Homo sapiens OX=9606 GN=HCFC2 PE=1 SV=1
213	TRUE	P38919|IF4A3_HUMAN	434.61	Eukaryotic initiation factor 4A-III OS=Homo sapiens OX=9606 GN=EIF4A3 PE=1 SV=4
214	TRUE	P55795|HNRH2_HUMAN	434.47	Heterogeneous nuclear ribonucleoprotein H2 OS=Homo sapiens OX=9606 GN=HNRNPH2 PE=1 SV=1
215	TRUE	Q10570|CPSF1_HUMAN	434.324	Cleavage and polyadenylation specificity factor subunit 1 OS=Homo sapiens OX=9606 GN=CPSF1 PE=1 SV=2
215	FALSE	Q05DH4|FHI1A_HUMAN	82.2602	FHF complex subunit HOOK-interacting protein 1A OS=Homo sapiens OX=9606 GN=FHIP1A PE=1 SV=2
216	TRUE	P47756|CAPZB_HUMAN	433.954	F-actin-capping protein subunit beta OS=Homo sapiens OX=9606 GN=CAPZB PE=1 SV=5
217	TRUE	Q7KZF4|SND1_HUMAN	433.913	Staphylococcal nuclease domain-containing protein 1 OS=Homo sapiens OX=9606 GN=SND1 PE=1 SV=1
218	TRUE	O76031|CLPX_HUMAN	433.817	ATP-dependent Clp protease ATP-binding subunit clpX-like, mitochondrial OS=Homo sapiens OX=9606 GN=CLPX PE=1 SV=2
219	TRUE	P67936|TPM4_HUMAN	433.776	Tropomyosin alpha-4 chain OS=Homo sapiens OX=9606 GN=TPM4 PE=1 SV=3
219	FALSE	P07951|TPM2_HUMAN	349.775	Tropomyosin beta chain OS=Homo sapiens OX=9606 GN=TPM2 PE=1 SV=1
220	TRUE	O14745|NHRF1_HUMAN	433.408	Na(+)/H(+) exchange regulatory cofactor NHE-RF1 OS=Homo sapiens OX=9606 GN=NHERF1 PE=1 SV=4
221	TRUE	Q9BUF5|TBB6_HUMAN	433.23	Tubulin beta-6 chain OS=Homo sapiens OX=9606 GN=TUBB6 PE=1 SV=1
222	TRUE	Q7Z3B4|NUP54_HUMAN	433.205	Nucleoporin p54 OS=Homo sapiens OX=9606 GN=NUP54 PE=1 SV=2
223	TRUE	Q13509|TBB3_HUMAN	433.111	Tubulin beta-3 chain OS=Homo sapiens OX=9606 GN=TUBB3 PE=1 SV=2
224	TRUE	Q9UDY2|ZO2_HUMAN	432.859	Tight junction protein ZO-2 OS=Homo sapiens OX=9606 GN=TJP2 PE=1 SV=2
225	TRUE	O75439|MPPB_HUMAN	432.689	Mitochondrial-processing peptidase subunit beta OS=Homo sapiens OX=9606 GN=PMPCB PE=1 SV=2
226	TRUE	P50995|ANX11_HUMAN	431.98	Annexin A11 OS=Homo sapiens OX=9606 GN=ANXA11 PE=1 SV=1
226	FALSE	P27216|ANX13_HUMAN	119.346	Annexin A13 OS=Homo sapiens OX=9606 GN=ANXA13 PE=1 SV=3
227	TRUE	Q9Y2Z0|SGT1_HUMAN	431.974	Protein SGT1 homolog OS=Homo sapiens OX=9606 GN=SUGT1 PE=1 SV=3
228	TRUE	Q9Y6D9|MD1L1_HUMAN	431.868	Mitotic spindle assembly checkpoint protein MAD1 OS=Homo sapiens OX=9606 GN=MAD1L1 PE=1 SV=2
229	TRUE	O60716|CTND1_HUMAN	431.676	Catenin delta-1 OS=Homo sapiens OX=9606 GN=CTNND1 PE=1 SV=1
230	TRUE	Q4G0N4|NAKD2_HUMAN	431.578	NAD kinase 2, mitochondrial OS=Homo sapiens OX=9606 GN=NADK2 PE=1 SV=2
231	TRUE	Q9UJS0|S2513_HUMAN	431.345	Electrogenic aspartate/glutamate antiporter SLC25A13, mitochondrial OS=Homo sapiens OX=9606 GN=SLC25A13 PE=1 SV=2
231	FALSE	O75746|S2512_HUMAN	307.276	Electrogenic aspartate/glutamate antiporter SLC25A12, mitochondrial OS=Homo sapiens OX=9606 GN=SLC25A12 PE=1 SV=2
232	TRUE	P63244|RACK1_HUMAN	431.091	Small ribosomal subunit protein RACK1 OS=Homo sapiens OX=9606 GN=RACK1 PE=1 SV=3
233	TRUE	Q9UJU6|DBNL_HUMAN	430.751	Drebrin-like protein OS=Homo sapiens OX=9606 GN=DBNL PE=1 SV=1
234	TRUE	P35637|FUS_HUMAN	430.702	RNA-binding protein FUS OS=Homo sapiens OX=9606 GN=FUS PE=1 SV=1
235	TRUE	Q14847|LASP1_HUMAN	430.625	LIM and SH3 domain protein 1 OS=Homo sapiens OX=9606 GN=LASP1 PE=1 SV=2
236	TRUE	O00469|PLOD2_HUMAN	430.62	Procollagen-lysine,2-oxoglutarate 5-dioxygenase 2 OS=Homo sapiens OX=9606 GN=PLOD2 PE=1 SV=2
237	TRUE	Q99798|ACON_HUMAN	430.386	Aconitate hydratase, mitochondrial OS=Homo sapiens OX=9606 GN=ACO2 PE=1 SV=2
238	TRUE	Q9NTZ6|RBM12_HUMAN	429.881	RNA-binding protein 12 OS=Homo sapiens OX=9606 GN=RBM12 PE=1 SV=1
239	TRUE	Q2Q1W2|LIN41_HUMAN	429.859	E3 ubiquitin-protein ligase TRIM71 OS=Homo sapiens OX=9606 GN=TRIM71 PE=1 SV=1
240	TRUE	Q9H2D6|TARA_HUMAN	429.374	TRIO and F-actin-binding protein OS=Homo sapiens OX=9606 GN=TRIOBP PE=1 SV=3
240	FALSE	Q6WCQ1|MPRIP_HUMAN	112.383	Myosin phosphatase Rho-interacting protein OS=Homo sapiens OX=9606 GN=MPRIP PE=1 SV=3
241	TRUE	Q6P2E9|EDC4_HUMAN	428.945	Enhancer of mRNA-decapping protein 4 OS=Homo sapiens OX=9606 GN=EDC4 PE=1 SV=1
242	TRUE	P40227|TCPZ_HUMAN	428.93	T-complex protein 1 subunit zeta OS=Homo sapiens OX=9606 GN=CCT6A PE=1 SV=3
242	FALSE	Q92526|TCPW_HUMAN	243.598	T-complex protein 1 subunit zeta-2 OS=Homo sapiens OX=9606 GN=CCT6B PE=1 SV=5
243	TRUE	Q9UHD8|SEPT9_HUMAN	428.442	Septin-9 OS=Homo sapiens OX=9606 GN=SEPTIN9 PE=1 SV=2
244	TRUE	Q9BS26|ERP44_HUMAN	427.891	Endoplasmic reticulum resident protein 44 OS=Homo sapiens OX=9606 GN=ERP44 PE=1 SV=1
245	TRUE	P29692|EF1D_HUMAN	426.755	Elongation factor 1-delta OS=Homo sapiens OX=9606 GN=EEF1D PE=1 SV=5
246	TRUE	P50991|TCPD_HUMAN	426.687	T-complex protein 1 subunit delta OS=Homo sapiens OX=9606 GN=CCT4 PE=1 SV=4
247	TRUE	P45954|ACDSB_HUMAN	425.981	Short/branched chain specific acyl-CoA dehydrogenase, mitochondrial OS=Homo sapiens OX=9606 GN=ACADSB PE=1 SV=1
248	TRUE	Q9UGI8|TES_HUMAN	425.882	Testin OS=Homo sapiens OX=9606 GN=TES PE=1 SV=1
249	TRUE	Q9NSD9|SYFB_HUMAN	425.752	Phenylalanine--tRNA ligase beta subunit OS=Homo sapiens OX=9606 GN=FARSB PE=1 SV=3
250	TRUE	P23141|EST1_HUMAN	425.714	Liver carboxylesterase 1 OS=Homo sapiens OX=9606 GN=CES1 PE=1 SV=2
250	FALSE	Q9UKY3|CES1P_HUMAN	190.552	Putative inactive carboxylesterase 4 OS=Homo sapiens OX=9606 GN=CES1P1 PE=5 SV=2
251	TRUE	P24752|THIL_HUMAN	425.548	Acetyl-CoA acetyltransferase, mitochondrial OS=Homo sapiens OX=9606 GN=ACAT1 PE=1 SV=1
252	TRUE	O00151|PDLI1_HUMAN	425.253	PDZ and LIM domain protein 1 OS=Homo sapiens OX=9606 GN=PDLIM1 PE=1 SV=4
253	TRUE	Q99541|PLIN2_HUMAN	424.89	Perilipin-2 OS=Homo sapiens OX=9606 GN=PLIN2 PE=1 SV=2
254	TRUE	P35573|GDE_HUMAN	424.742	Glycogen debranching enzyme OS=Homo sapiens OX=9606 GN=AGL PE=1 SV=3
255	TRUE	Q01844|EWS_HUMAN	424.679	RNA-binding protein EWS OS=Homo sapiens OX=9606 GN=EWSR1 PE=1 SV=1
256	TRUE	Q9UKX7|NUP50_HUMAN	423.267	Nuclear pore complex protein Nup50 OS=Homo sapiens OX=9606 GN=NUP50 PE=1 SV=2
257	TRUE	Q13838|DX39B_HUMAN	422.652	Spliceosome RNA helicase DDX39B OS=Homo sapiens OX=9606 GN=DDX39B PE=1 SV=1
258	TRUE	Q93052|LPP_HUMAN	422.516	Lipoma-preferred partner OS=Homo sapiens OX=9606 GN=LPP PE=1 SV=1
259	TRUE	P07942|LAMB1_HUMAN	422.399	Laminin subunit beta-1 OS=Homo sapiens OX=9606 GN=LAMB1 PE=1 SV=2
260	TRUE	Q9Y265|RUVB1_HUMAN	422.174	RuvB-like 1 OS=Homo sapiens OX=9606 GN=RUVBL1 PE=1 SV=1
261	TRUE	P36578|RL4_HUMAN	422.031	Large ribosomal subunit protein uL4 OS=Homo sapiens OX=9606 GN=RPL4 PE=1 SV=5
262	TRUE	Q9UHD1|CHRD1_HUMAN	421.721	Cysteine and histidine-rich domain-containing protein 1 OS=Homo sapiens OX=9606 GN=CHORDC1 PE=1 SV=2
263	TRUE	Q71RC2|LARP4_HUMAN	421.39	La-related protein 4 OS=Homo sapiens OX=9606 GN=LARP4 PE=1 SV=3
264	TRUE	P54577|SYYC_HUMAN	420.966	Tyrosine--tRNA ligase, cytoplasmic OS=Homo sapiens OX=9606 GN=YARS1 PE=1 SV=4
265	TRUE	P62333|PRS10_HUMAN	420.332	26S proteasome regulatory subunit 10B OS=Homo sapiens OX=9606 GN=PSMC6 PE=1 SV=1
266	TRUE	P04406|G3P_HUMAN	420.249	Glyceraldehyde-3-phosphate dehydrogenase OS=Homo sapiens OX=9606 GN=GAPDH PE=1 SV=3
266	FALSE	O14556|G3PT_HUMAN	120.597	Glyceraldehyde-3-phosphate dehydrogenase, testis-specific OS=Homo sapiens OX=9606 GN=GAPDHS PE=1 SV=2
267	TRUE	P50552|VASP_HUMAN	419.52	Vasodilator-stimulated phosphoprotein OS=Homo sapiens OX=9606 GN=VASP PE=1 SV=3
268	TRUE	P49736|MCM2_HUMAN	418.991	DNA replication licensing factor MCM2 OS=Homo sapiens OX=9606 GN=MCM2 PE=1 SV=4
269	TRUE	O75410|TACC1_HUMAN	418.97	Transforming acidic coiled-coil-containing protein 1 OS=Homo sapiens OX=9606 GN=TACC1 PE=1 SV=2
269	FALSE	O95359|TACC2_HUMAN	161.872	Transforming acidic coiled-coil-containing protein 2 OS=Homo sapiens OX=9606 GN=TACC2 PE=1 SV=3
270	TRUE	P41250|GARS_HUMAN	417.939	Glycine--tRNA ligase OS=Homo sapiens OX=9606 GN=GARS1 PE=1 SV=3
271	TRUE	Q99729|ROAA_HUMAN	417.849	Heterogeneous nuclear ribonucleoprotein A/B OS=Homo sapiens OX=9606 GN=HNRNPAB PE=1 SV=2
272	TRUE	Q13310|PABP4_HUMAN	417.672	Polyadenylate-binding protein 4 OS=Homo sapiens OX=9606 GN=PABPC4 PE=1 SV=1
273	TRUE	Q9Y266|NUDC_HUMAN	417.575	Nuclear migration protein nudC OS=Homo sapiens OX=9606 GN=NUDC PE=1 SV=1
274	TRUE	Q03252|LMNB2_HUMAN	417.535	Lamin-B2 OS=Homo sapiens OX=9606 GN=LMNB2 PE=1 SV=4
275	TRUE	O43837|IDH3B_HUMAN	417.482	Isocitrate dehydrogenase [NAD] subunit beta, mitochondrial OS=Homo sapiens OX=9606 GN=IDH3B PE=1 SV=2
276	TRUE	P49321|NASP_HUMAN	417.417	Nuclear autoantigenic sperm protein OS=Homo sapiens OX=9606 GN=NASP PE=1 SV=2
277	TRUE	P19338|NUCL_HUMAN	416.918	Nucleolin OS=Homo sapiens OX=9606 GN=NCL PE=1 SV=3
278	TRUE	Q9UPQ9|TNR6B_HUMAN	415.767	Trinucleotide repeat-containing gene 6B protein OS=Homo sapiens OX=9606 GN=TNRC6B PE=1 SV=4
279	TRUE	O96019|ACL6A_HUMAN	415.751	Actin-like protein 6A OS=Homo sapiens OX=9606 GN=ACTL6A PE=1 SV=1
279	FALSE	O94805|ACL6B_HUMAN	231.788	Actin-like protein 6B OS=Homo sapiens OX=9606 GN=ACTL6B PE=1 SV=1
280	TRUE	Q07866|KLC1_HUMAN	415.71	Kinesin light chain 1 OS=Homo sapiens OX=9606 GN=KLC1 PE=1 SV=2
281	TRUE	O75821|EIF3G_HUMAN	415.676	Eukaryotic translation initiation factor 3 subunit G OS=Homo sapiens OX=9606 GN=EIF3G PE=1 SV=2
282	TRUE	Q15003|CND2_HUMAN	415.011	Condensin complex subunit 2 OS=Homo sapiens OX=9606 GN=NCAPH PE=1 SV=3
283	TRUE	Q8N163|CCAR2_HUMAN	414.463	Cell cycle and apoptosis regulator protein 2 OS=Homo sapiens OX=9606 GN=CCAR2 PE=1 SV=2
284	TRUE	Q13242|SRSF9_HUMAN	413.584	Serine/arginine-rich splicing factor 9 OS=Homo sapiens OX=9606 GN=SRSF9 PE=1 SV=1
284	FALSE	O15042|SR140_HUMAN	66.5359	U2 snRNP-associated SURP motif-containing protein OS=Homo sapiens OX=9606 GN=U2SURP PE=1 SV=2
285	TRUE	Q14203|DCTN1_HUMAN	413.53	Dynactin subunit 1 OS=Homo sapiens OX=9606 GN=DCTN1 PE=1 SV=3
286	TRUE	P30153|2AAA_HUMAN	413.063	Serine/threonine-protein phosphatase 2A 65 kDa regulatory subunit A alpha isoform OS=Homo sapiens OX=9606 GN=PPP2R1A PE=1 SV=4
287	TRUE	Q9Y263|PLAP_HUMAN	412.962	Phospholipase A-2-activating protein OS=Homo sapiens OX=9606 GN=PLAA PE=1 SV=2
288	TRUE	Q9BZK7|TBL1R_HUMAN	412.787	F-box-like/WD repeat-containing protein TBL1XR1 OS=Homo sapiens OX=9606 GN=TBL1XR1 PE=1 SV=1
289	TRUE	P50454|SERPH_HUMAN	412.742	Serpin H1 OS=Homo sapiens OX=9606 GN=SERPINH1 PE=1 SV=2
290	TRUE	Q01581|HMCS1_HUMAN	412.491	Hydroxymethylglutaryl-CoA synthase, cytoplasmic OS=Homo sapiens OX=9606 GN=HMGCS1 PE=1 SV=2
290	FALSE	P54868|HMCS2_HUMAN	119.032	Hydroxymethylglutaryl-CoA synthase, mitochondrial OS=Homo sapiens OX=9606 GN=HMGCS2 PE=1 SV=1
291	TRUE	Q92973|TNPO1_HUMAN	412.229	Transportin-1 OS=Homo sapiens OX=9606 GN=TNPO1 PE=1 SV=2
292	TRUE	P13861|KAP2_HUMAN	411.666	cAMP-dependent protein kinase type II-alpha regulatory subunit OS=Homo sapiens OX=9606 GN=PRKAR2A PE=1 SV=2
293	TRUE	P23396|RS3_HUMAN	411.425	Small ribosomal subunit protein uS3 OS=Homo sapiens OX=9606 GN=RPS3 PE=1 SV=2
294	TRUE	Q99714|HCD2_HUMAN	411.005	3-hydroxyacyl-CoA dehydrogenase type-2 OS=Homo sapiens OX=9606 GN=HSD17B10 PE=1 SV=3
295	TRUE	P78406|RAE1L_HUMAN	410.999	mRNA export factor RAE1 OS=Homo sapiens OX=9606 GN=RAE1 PE=1 SV=1
296	TRUE	Q12905|ILF2_HUMAN	410.632	Interleukin enhancer-binding factor 2 OS=Homo sapiens OX=9606 GN=ILF2 PE=1 SV=2
297	TRUE	P16989|YBOX3_HUMAN	410.617	Y-box-binding protein 3 OS=Homo sapiens OX=9606 GN=YBX3 PE=1 SV=4
298	TRUE	P35606|COPB2_HUMAN	410.592	Coatomer subunit beta' OS=Homo sapiens OX=9606 GN=COPB2 PE=1 SV=2
299	TRUE	P07910|HNRPC_HUMAN	410.509	Heterogeneous nuclear ribonucleoproteins C1/C2 OS=Homo sapiens OX=9606 GN=HNRNPC PE=1 SV=4
299	FALSE	B2RXH8|HNRC2_HUMAN	316.285	Heterogeneous nuclear ribonucleoprotein C-like 2 OS=Homo sapiens OX=9606 GN=HNRNPCL2 PE=1 SV=1
299	FALSE	P0DMR1|HNRC4_HUMAN	316.285	Heterogeneous nuclear ribonucleoprotein C-like 4 OS=Homo sapiens OX=9606 GN=HNRNPCL4 PE=3 SV=1
299	FALSE	O60812|HNRC1_HUMAN	316.285	Heterogeneous nuclear ribonucleoprotein C-like 1 OS=Homo sapiens OX=9606 GN=HNRNPCL1 PE=1 SV=1
299	FALSE	B7ZW38|HNRC3_HUMAN	316.285	Heterogeneous nuclear ribonucleoprotein C-like 3 OS=Homo sapiens OX=9606 GN=HNRNPCL3 PE=2 SV=1
300	TRUE	Q13347|EIF3I_HUMAN	410.158	Eukaryotic translation initiation factor 3 subunit I OS=Homo sapiens OX=9606 GN=EIF3I PE=1 SV=1
301	TRUE	P63104|1433Z_HUMAN	410.105	14-3-3 protein zeta/delta OS=Homo sapiens OX=9606 GN=YWHAZ PE=1 SV=1
302	TRUE	Q92804|RBP56_HUMAN	410.089	TATA-binding protein-associated factor 2N OS=Homo sapiens OX=9606 GN=TAF15 PE=1 SV=1
303	TRUE	P04040|CATA_HUMAN	409.992	Catalase OS=Homo sapiens OX=9606 GN=CAT PE=1 SV=3
304	TRUE	P21281|VATB2_HUMAN	409.575	V-type proton ATPase subunit B, brain isoform OS=Homo sapiens OX=9606 GN=ATP6V1B2 PE=1 SV=3
304	FALSE	P15313|VATB1_HUMAN	181.878	V-type proton ATPase subunit B, kidney isoform OS=Homo sapiens OX=9606 GN=ATP6V1B1 PE=1 SV=3
305	TRUE	P27348|1433T_HUMAN	409.553	14-3-3 protein theta OS=Homo sapiens OX=9606 GN=YWHAQ PE=1 SV=1
306	TRUE	P10586|PTPRF_HUMAN	409.274	Receptor-type tyrosine-protein phosphatase F OS=Homo sapiens OX=9606 GN=PTPRF PE=1 SV=2
307	TRUE	P42765|THIM_HUMAN	409.213	3-ketoacyl-CoA thiolase, mitochondrial OS=Homo sapiens OX=9606 GN=ACAA2 PE=1 SV=2
308	TRUE	O75955|FLOT1_HUMAN	409.102	Flotillin-1 OS=Homo sapiens OX=9606 GN=FLOT1 PE=1 SV=3
309	TRUE	Q9UMS4|PRP19_HUMAN	409.101	Pre-mRNA-processing factor 19 OS=Homo sapiens OX=9606 GN=PRPF19 PE=1 SV=1
310	TRUE	P53992|SC24C_HUMAN	409.089	Protein transport protein Sec24C OS=Homo sapiens OX=9606 GN=SEC24C PE=1 SV=3
311	TRUE	P46109|CRKL_HUMAN	408.634	Crk-like protein OS=Homo sapiens OX=9606 GN=CRKL PE=1 SV=1
312	TRUE	O14983|AT2A1_HUMAN	408.383	Sarcoplasmic/endoplasmic reticulum calcium ATPase 1 OS=Homo sapiens OX=9606 GN=ATP2A1 PE=1 SV=1
313	TRUE	Q12849|GRSF1_HUMAN	408.315	G-rich sequence factor 1 OS=Homo sapiens OX=9606 GN=GRSF1 PE=1 SV=3
314	TRUE	Q9UJZ1|STML2_HUMAN	408.204	Stomatin-like protein 2, mitochondrial OS=Homo sapiens OX=9606 GN=STOML2 PE=1 SV=1
315	TRUE	P08559|ODPA_HUMAN	408.128	Pyruvate dehydrogenase E1 component subunit alpha, somatic form, mitochondrial OS=Homo sapiens OX=9606 GN=PDHA1 PE=1 SV=3
315	FALSE	P29803|ODPAT_HUMAN	223.182	Pyruvate dehydrogenase E1 component subunit alpha, testis-specific form, mitochondrial OS=Homo sapiens OX=9606 GN=PDHA2 PE=1 SV=1
316	TRUE	O15067|PUR4_HUMAN	407.862	Phosphoribosylformylglycinamidine synthase OS=Homo sapiens OX=9606 GN=PFAS PE=1 SV=4
317	TRUE	P06748|NPM_HUMAN	407.767	Nucleophosmin OS=Homo sapiens OX=9606 GN=NPM1 PE=1 SV=2
318	TRUE	P11413|G6PD_HUMAN	407.444	Glucose-6-phosphate 1-dehydrogenase OS=Homo sapiens OX=9606 GN=G6PD PE=1 SV=4
319	TRUE	P25685|DNJB1_HUMAN	407.227	DnaJ homolog subfamily B member 1 OS=Homo sapiens OX=9606 GN=DNAJB1 PE=1 SV=4
319	FALSE	Q9UDY4|DNJB4_HUMAN	124.037	DnaJ homolog subfamily B member 4 OS=Homo sapiens OX=9606 GN=DNAJB4 PE=1 SV=1
320	TRUE	P18754|RCC1_HUMAN	407.2	Regulator of chromosome condensation OS=Homo sapiens OX=9606 GN=RCC1 PE=1 SV=1
321	TRUE	Q0VDF9|HSP7E_HUMAN	407.035	Heat shock 70 kDa protein 14 OS=Homo sapiens OX=9606 GN=HSPA14 PE=1 SV=1
322	TRUE	P62136|PP1A_HUMAN	406.986	Serine/threonine-protein phosphatase PP1-alpha catalytic subunit OS=Homo sapiens OX=9606 GN=PPP1CA PE=1 SV=1
323	TRUE	Q9H0B6|KLC2_HUMAN	406.959	Kinesin light chain 2 OS=Homo sapiens OX=9606 GN=KLC2 PE=1 SV=1
324	TRUE	O75131|CPNE3_HUMAN	406.041	Copine-3 OS=Homo sapiens OX=9606 GN=CPNE3 PE=1 SV=1
325	TRUE	Q969G3|SMCE1_HUMAN	405.598	SWI/SNF-related matrix-associated actin-dependent regulator of chromatin subfamily E member 1 OS=Homo sapiens OX=9606 GN=SMARCE1 PE=1 SV=2
326	TRUE	P68032|ACTC_HUMAN	405.39	Actin, alpha cardiac muscle 1 OS=Homo sapiens OX=9606 GN=ACTC1 PE=1 SV=1
326	TRUE	P68133|ACTS_HUMAN	405.39	Actin, alpha skeletal muscle OS=Homo sapiens OX=9606 GN=ACTA1 PE=1 SV=1
326	FALSE	P62736|ACTA_HUMAN	394.684	Actin, aortic smooth muscle OS=Homo sapiens OX=9606 GN=ACTA2 PE=1 SV=1
326	FALSE	P63267|ACTH_HUMAN	394.684	Actin, gamma-enteric smooth muscle OS=Homo sapiens OX=9606 GN=ACTG2 PE=1 SV=1
327	TRUE	Q15084|PDIA6_HUMAN	405.23	Protein disulfide-isomerase A6 OS=Homo sapiens OX=9606 GN=PDIA6 PE=1 SV=1
328	TRUE	Q14974|IMB1_HUMAN	404.925	Importin subunit beta-1 OS=Homo sapiens OX=9606 GN=KPNB1 PE=1 SV=2
329	TRUE	P55786|PSA_HUMAN	404.286	Puromycin-sensitive aminopeptidase OS=Homo sapiens OX=9606 GN=NPEPPS PE=1 SV=2
329	FALSE	A6NEC2|PSAL_HUMAN	298.468	Puromycin-sensitive aminopeptidase-like protein OS=Homo sapiens OX=9606 GN=NPEPPSL1 PE=2 SV=3
330	TRUE	O60568|PLOD3_HUMAN	403.857	Multifunctional procollagen lysine hydroxylase and glycosyltransferase LH3 OS=Homo sapiens OX=9606 GN=PLOD3 PE=1 SV=1
331	TRUE	P78332|RBM6_HUMAN	403.788	RNA-binding protein 6 OS=Homo sapiens OX=9606 GN=RBM6 PE=1 SV=5
332	TRUE	Q9BSJ8|ESYT1_HUMAN	403.585	Extended synaptotagmin-1 OS=Homo sapiens OX=9606 GN=ESYT1 PE=1 SV=1
333	TRUE	P33991|MCM4_HUMAN	403.513	DNA replication licensing factor MCM4 OS=Homo sapiens OX=9606 GN=MCM4 PE=1 SV=5
334	TRUE	P42224|STAT1_HUMAN	403.323	Signal transducer and activator of transcription 1-alpha/beta OS=Homo sapiens OX=9606 GN=STAT1 PE=1 SV=2
335	TRUE	Q13151|ROA0_HUMAN	403.154	Heterogeneous nuclear ribonucleoprotein A0 OS=Homo sapiens OX=9606 GN=HNRNPA0 PE=1 SV=1
336	TRUE	P31689|DNJA1_HUMAN	403.052	DnaJ homolog subfamily A member 1 OS=Homo sapiens OX=9606 GN=DNAJA1 PE=1 SV=2
337	TRUE	P11586|C1TC_HUMAN	402.976	C-1-tetrahydrofolate synthase, cytoplasmic OS=Homo sapiens OX=9606 GN=MTHFD1 PE=1 SV=4
338	TRUE	P61981|1433G_HUMAN	402.771	14-3-3 protein gamma OS=Homo sapiens OX=9606 GN=YWHAG PE=1 SV=2
339	TRUE	P52948|NUP98_HUMAN	402.691	Nuclear pore complex protein Nup98-Nup96 OS=Homo sapiens OX=9606 GN=NUP98 PE=1 SV=4
340	TRUE	Q9BR76|COR1B_HUMAN	402.574	Coronin-1B OS=Homo sapiens OX=9606 GN=CORO1B PE=1 SV=1
340	FALSE	A9Z1Z3|FR1L4_HUMAN	57.7816	Fer-1-like protein 4 OS=Homo sapiens OX=9606 GN=FER1L4 PE=2 SV=1
341	TRUE	P00367|DHE3_HUMAN	402.369	Glutamate dehydrogenase 1, mitochondrial OS=Homo sapiens OX=9606 GN=GLUD1 PE=1 SV=2
342	TRUE	O00148|DX39A_HUMAN	402.222	ATP-dependent RNA helicase DDX39A OS=Homo sapiens OX=9606 GN=DDX39A PE=1 SV=2
343	TRUE	P68104|EF1A1_HUMAN	401.657	Elongation factor 1-alpha 1 OS=Homo sapiens OX=9606 GN=EEF1A1 PE=1 SV=1
343	TRUE	Q5VTE0|EF1A3_HUMAN	401.657	Putative elongation factor 1-alpha-like 3 OS=Homo sapiens OX=9606 GN=EEF1A1P5 PE=5 SV=1
344	TRUE	P28838|AMPL_HUMAN	400.983	Cytosol aminopeptidase OS=Homo sapiens OX=9606 GN=LAP3 PE=1 SV=3
345	TRUE	P13489|RINI_HUMAN	400.198	Ribonuclease inhibitor OS=Homo sapiens OX=9606 GN=RNH1 PE=1 SV=2
346	TRUE	O95429|BAG4_HUMAN	400.039	BAG family molecular chaperone regulator 4 OS=Homo sapiens OX=9606 GN=BAG4 PE=1 SV=1
347	TRUE	P11177|ODPB_HUMAN	399.562	Pyruvate dehydrogenase E1 component subunit beta, mitochondrial OS=Homo sapiens OX=9606 GN=PDHB PE=1 SV=3
348	TRUE	Q13033|STRN3_HUMAN	399.522	Striatin-3 OS=Homo sapiens OX=9606 GN=STRN3 PE=1 SV=3
349	TRUE	Q04828|AK1C1_HUMAN	399.408	Aldo-keto reductase family 1 member C1 OS=Homo sapiens OX=9606 GN=AKR1C1 PE=1 SV=1
349	FALSE	P42330|AK1C3_HUMAN	333.582	Aldo-keto reductase family 1 member C3 OS=Homo sapiens OX=9606 GN=AKR1C3 PE=1 SV=4
349	FALSE	P17516|AK1C4_HUMAN	233.443	Aldo-keto reductase family 1 member C4 OS=Homo sapiens OX=9606 GN=AKR1C4 PE=1 SV=3
349	FALSE	P51857|AK1D1_HUMAN	63.92	Aldo-keto reductase family 1 member D1 OS=Homo sapiens OX=9606 GN=AKR1D1 PE=1 SV=1
350	TRUE	Q15654|TRIP6_HUMAN	399.218	Thyroid receptor-interacting protein 6 OS=Homo sapiens OX=9606 GN=TRIP6 PE=1 SV=3
351	TRUE	P34932|HSP74_HUMAN	399.109	Heat shock 70 kDa protein 4 OS=Homo sapiens OX=9606 GN=HSPA4 PE=1 SV=4
352	TRUE	Q08J23|NSUN2_HUMAN	399.082	RNA cytosine C(5)-methyltransferase NSUN2 OS=Homo sapiens OX=9606 GN=NSUN2 PE=1 SV=2
353	TRUE	P13674|P4HA1_HUMAN	399.003	Prolyl 4-hydroxylase subunit alpha-1 OS=Homo sapiens OX=9606 GN=P4HA1 PE=1 SV=2
354	TRUE	Q9UBS4|DJB11_HUMAN	398.948	DnaJ homolog subfamily B member 11 OS=Homo sapiens OX=9606 GN=DNAJB11 PE=1 SV=1
355	TRUE	O00170|AIP_HUMAN	398.848	AH receptor-interacting protein OS=Homo sapiens OX=9606 GN=AIP PE=1 SV=3
356	TRUE	P34931|HS71L_HUMAN	398.597	Heat shock 70 kDa protein 1-like OS=Homo sapiens OX=9606 GN=HSPA1L PE=1 SV=2
357	TRUE	P52907|CAZA1_HUMAN	398.282	F-actin-capping protein subunit alpha-1 OS=Homo sapiens OX=9606 GN=CAPZA1 PE=1 SV=3
358	TRUE	P50895|BCAM_HUMAN	398.188	Basal cell adhesion molecule OS=Homo sapiens OX=9606 GN=BCAM PE=1 SV=2
359	TRUE	Q02252|MMSA_HUMAN	397.817	Methylmalonate-semialdehyde dehydrogenase [acylating], mitochondrial OS=Homo sapiens OX=9606 GN=ALDH6A1 PE=1 SV=2
360	TRUE	Q14789|GOGB1_HUMAN	397.525	Golgin subfamily B member 1 OS=Homo sapiens OX=9606 GN=GOLGB1 PE=1 SV=2
361	TRUE	P55735|SEC13_HUMAN	396.936	Protein SEC13 homolog OS=Homo sapiens OX=9606 GN=SEC13 PE=1 SV=3
362	TRUE	O00629|IMA3_HUMAN	396.615	Importin subunit alpha-3 OS=Homo sapiens OX=9606 GN=KPNA4 PE=1 SV=1
363	TRUE	P17066|HSP76_HUMAN	396.097	Heat shock 70 kDa protein 6 OS=Homo sapiens OX=9606 GN=HSPA6 PE=1 SV=2
364	TRUE	Q5VW36|FOCAD_HUMAN	396.082	Focadhesin OS=Homo sapiens OX=9606 GN=FOCAD PE=1 SV=2
365	TRUE	P62140|PP1B_HUMAN	395.545	Serine/threonine-protein phosphatase PP1-beta catalytic subunit OS=Homo sapiens OX=9606 GN=PPP1CB PE=1 SV=3
366	TRUE	Q13501|SQSTM_HUMAN	395.262	Sequestosome-1 OS=Homo sapiens OX=9606 GN=SQSTM1 PE=1 SV=1
367	TRUE	Q6DD88|ATLA3_HUMAN	394.924	Atlastin-3 OS=Homo sapiens OX=9606 GN=ATL3 PE=1 SV=1
368	TRUE	Q07666|KHDR1_HUMAN	394.337	KH domain-containing, RNA-binding, signal transduction-associated protein 1 OS=Homo sapiens OX=9606 GN=KHDRBS1 PE=1 SV=1
369	TRUE	Q08257|QOR_HUMAN	394.251	Quinone oxidoreductase OS=Homo sapiens OX=9606 GN=CRYZ PE=1 SV=1
370	TRUE	Q9BQ67|GRWD1_HUMAN	393.924	Glutamate-rich WD repeat-containing protein 1 OS=Homo sapiens OX=9606 GN=GRWD1 PE=1 SV=1
371	TRUE	Q04917|1433F_HUMAN	393.285	14-3-3 protein eta OS=Homo sapiens OX=9606 GN=YWHAH PE=1 SV=4
372	TRUE	P22234|PUR6_HUMAN	393.284	Bifunctional phosphoribosylaminoimidazole carboxylase/phosphoribosylaminoimidazole succinocarboxamide synthetase OS=Homo sapiens OX=9606 GN=PAICS PE=1 SV=3
373	TRUE	Q8NBS9|TXND5_HUMAN	393.202	Thioredoxin domain-containing protein 5 OS=Homo sapiens OX=9606 GN=TXNDC5 PE=1 SV=2
374	TRUE	P35609|ACTN2_HUMAN	392.962	Alpha-actinin-2 OS=Homo sapiens OX=9606 GN=ACTN2 PE=1 SV=1
375	TRUE	P51659|DHB4_HUMAN	392.499	Peroxisomal multifunctional enzyme type 2 OS=Homo sapiens OX=9606 GN=HSD17B4 PE=1 SV=3
376	TRUE	P38117|ETFB_HUMAN	392.414	Electron transfer flavoprotein subunit beta OS=Homo sapiens OX=9606 GN=ETFB PE=1 SV=3
377	TRUE	P15170|ERF3A_HUMAN	392.137	Eukaryotic peptide chain release factor GTP-binding subunit ERF3A OS=Homo sapiens OX=9606 GN=GSPT1 PE=1 SV=1
377	FALSE	Q8IYD1|ERF3B_HUMAN	340.65	Eukaryotic peptide chain release factor GTP-binding subunit ERF3B OS=Homo sapiens OX=9606 GN=GSPT2 PE=1 SV=2
378	TRUE	O15372|EIF3H_HUMAN	392.12	Eukaryotic translation initiation factor 3 subunit H OS=Homo sapiens OX=9606 GN=EIF3H PE=1 SV=1
379	TRUE	Q9Y697|NFS1_HUMAN	392.116	Cysteine desulfurase OS=Homo sapiens OX=9606 GN=NFS1 PE=1 SV=3
380	TRUE	Q9UHX1|PUF60_HUMAN	392	Poly(U)-binding-splicing factor PUF60 OS=Homo sapiens OX=9606 GN=PUF60 PE=1 SV=1
381	TRUE	P41091|IF2G_HUMAN	391.951	Eukaryotic translation initiation factor 2 subunit 3 OS=Homo sapiens OX=9606 GN=EIF2S3 PE=1 SV=3
381	FALSE	Q2VIR3|IF2GL_HUMAN	354.584	Eukaryotic translation initiation factor 2 subunit 3B OS=Homo sapiens OX=9606 GN=EIF2S3B PE=2 SV=2
382	TRUE	O00303|EIF3F_HUMAN	391.926	Eukaryotic translation initiation factor 3 subunit F OS=Homo sapiens OX=9606 GN=EIF3F PE=1 SV=1
383	TRUE	O43684|BUB3_HUMAN	391.598	Mitotic checkpoint protein BUB3 OS=Homo sapiens OX=9606 GN=BUB3 PE=1 SV=1
384	TRUE	Q16576|RBBP7_HUMAN	391.536	Histone-binding protein RBBP7 OS=Homo sapiens OX=9606 GN=RBBP7 PE=1 SV=1
385	TRUE	O95639|CPSF4_HUMAN	391.44	Cleavage and polyadenylation specificity factor subunit 4 OS=Homo sapiens OX=9606 GN=CPSF4 PE=1 SV=1
385	FALSE	A6NMK7|CPS4L_HUMAN	122.897	Putative cleavage and polyadenylation specificity factor subunit 4-like protein OS=Homo sapiens OX=9606 GN=CPSF4L PE=2 SV=3
386	TRUE	O14545|TRAD1_HUMAN	391.428	TRAF-type zinc finger domain-containing protein 1 OS=Homo sapiens OX=9606 GN=TRAFD1 PE=1 SV=1
387	TRUE	P30837|AL1B1_HUMAN	391.07	Aldehyde dehydrogenase X, mitochondrial OS=Homo sapiens OX=9606 GN=ALDH1B1 PE=1 SV=4
387	FALSE	P47895|AL1A3_HUMAN	220.661	Retinaldehyde dehydrogenase 3 OS=Homo sapiens OX=9606 GN=ALDH1A3 PE=1 SV=2
388	TRUE	P50993|AT1A2_HUMAN	390.916	Sodium/potassium-transporting ATPase subunit alpha-2 OS=Homo sapiens OX=9606 GN=ATP1A2 PE=1 SV=1
389	TRUE	Q10713|MPPA_HUMAN	390.584	Mitochondrial-processing peptidase subunit alpha OS=Homo sapiens OX=9606 GN=PMPCA PE=1 SV=2
390	TRUE	Q9NZU5|LMCD1_HUMAN	390.158	LIM and cysteine-rich domains protein 1 OS=Homo sapiens OX=9606 GN=LMCD1 PE=1 SV=1
391	TRUE	P49915|GUAA_HUMAN	390.005	GMP synthase [glutamine-hydrolyzing] OS=Homo sapiens OX=9606 GN=GMPS PE=1 SV=1
392	TRUE	P11310|ACADM_HUMAN	389.524	Medium-chain specific acyl-CoA dehydrogenase, mitochondrial OS=Homo sapiens OX=9606 GN=ACADM PE=1 SV=1
393	TRUE	O75934|SPF27_HUMAN	389.39	Pre-mRNA-splicing factor SPF27 OS=Homo sapiens OX=9606 GN=BCAS2 PE=1 SV=1
394	TRUE	Q92785|REQU_HUMAN	388.961	Zinc finger protein ubi-d4 OS=Homo sapiens OX=9606 GN=DPF2 PE=1 SV=2
394	FALSE	Q8WYB5|KAT6B_HUMAN	81.1847	Histone acetyltransferase KAT6B OS=Homo sapiens OX=9606 GN=KAT6B PE=1 SV=3
394	FALSE	Q92782|DPF1_HUMAN	81.1847	Zinc finger protein neuro-d4 OS=Homo sapiens OX=9606 GN=DPF1 PE=1 SV=3
394	FALSE	Q92784|DPF3_HUMAN	81.1847	Zinc finger protein DPF3 OS=Homo sapiens OX=9606 GN=DPF3 PE=1 SV=3
394	FALSE	Q92794|KAT6A_HUMAN	81.1847	Histone acetyltransferase KAT6A OS=Homo sapiens OX=9606 GN=KAT6A PE=1 SV=2
395	TRUE	O14744|ANM5_HUMAN	388.851	Protein arginine N-methyltransferase 5 OS=Homo sapiens OX=9606 GN=PRMT5 PE=1 SV=4
396	TRUE	Q06587|RING1_HUMAN	388.655	E3 ubiquitin-protein ligase RING1 OS=Homo sapiens OX=9606 GN=RING1 PE=1 SV=2
397	TRUE	P07954|FUMH_HUMAN	388.228	Fumarate hydratase, mitochondrial OS=Homo sapiens OX=9606 GN=FH PE=1 SV=3
398	TRUE	P23528|COF1_HUMAN	387.812	Cofilin-1 OS=Homo sapiens OX=9606 GN=CFL1 PE=1 SV=3
399	TRUE	P30040|ERP29_HUMAN	387.307	Endoplasmic reticulum resident protein 29 OS=Homo sapiens OX=9606 GN=ERP29 PE=1 SV=4
400	TRUE	P26599|PTBP1_HUMAN	387.055	Polypyrimidine tract-binding protein 1 OS=Homo sapiens OX=9606 GN=PTBP1 PE=1 SV=2
401	TRUE	P36873|PP1G_HUMAN	387.045	Serine/threonine-protein phosphatase PP1-gamma catalytic subunit OS=Homo sapiens OX=9606 GN=PPP1CC PE=1 SV=1
402	TRUE	P09110|THIK_HUMAN	386.749	3-ketoacyl-CoA thiolase, peroxisomal OS=Homo sapiens OX=9606 GN=ACAA1 PE=1 SV=2
403	TRUE	Q13177|PAK2_HUMAN	385.262	Serine/threonine-protein kinase PAK 2 OS=Homo sapiens OX=9606 GN=PAK2 PE=1 SV=3
403	FALSE	Q13153|PAK1_HUMAN	215.999	Serine/threonine-protein kinase PAK 1 OS=Homo sapiens OX=9606 GN=PAK1 PE=1 SV=2
403	FALSE	O75914|PAK3_HUMAN	214.165	Serine/threonine-protein kinase PAK 3 OS=Homo sapiens OX=9606 GN=PAK3 PE=1 SV=2
404	TRUE	Q15181|IPYR_HUMAN	385.246	Inorganic pyrophosphatase OS=Homo sapiens OX=9606 GN=PPA1 PE=1 SV=2
405	TRUE	Q01085|TIAR_HUMAN	384.918	Nucleolysin TIAR OS=Homo sapiens OX=9606 GN=TIAL1 PE=1 SV=1
406	TRUE	Q96QK1|VPS35_HUMAN	384.456	Vacuolar protein sorting-associated protein 35 OS=Homo sapiens OX=9606 GN=VPS35 PE=1 SV=2
407	TRUE	P28300|LYOX_HUMAN	384.248	Protein-lysine 6-oxidase OS=Homo sapiens OX=9606 GN=LOX PE=1 SV=2
408	TRUE	P30084|ECHM_HUMAN	384.158	Enoyl-CoA hydratase, mitochondrial OS=Homo sapiens OX=9606 GN=ECHS1 PE=1 SV=4
409	TRUE	Q09028|RBBP4_HUMAN	383.911	Histone-binding protein RBBP4 OS=Homo sapiens OX=9606 GN=RBBP4 PE=1 SV=3
410	TRUE	P13637|AT1A3_HUMAN	383.871	Sodium/potassium-transporting ATPase subunit alpha-3 OS=Homo sapiens OX=9606 GN=ATP1A3 PE=1 SV=3
411	TRUE	Q15365|PCBP1_HUMAN	383.757	Poly(rC)-binding protein 1 OS=Homo sapiens OX=9606 GN=PCBP1 PE=1 SV=2
412	TRUE	P05141|ADT2_HUMAN	383.611	ADP/ATP translocase 2 OS=Homo sapiens OX=9606 GN=SLC25A5 PE=1 SV=7
412	FALSE	P12236|ADT3_HUMAN	310.12	ADP/ATP translocase 3 OS=Homo sapiens OX=9606 GN=SLC25A6 PE=1 SV=4
412	FALSE	P12235|ADT1_HUMAN	275.925	ADP/ATP translocase 1 OS=Homo sapiens OX=9606 GN=SLC25A4 PE=1 SV=4
412	FALSE	Q9H0C2|ADT4_HUMAN	222.633	ADP/ATP translocase 4 OS=Homo sapiens OX=9606 GN=SLC25A31 PE=1 SV=1
413	TRUE	Q8WXI9|P66B_HUMAN	382.551	Transcriptional repressor p66-beta OS=Homo sapiens OX=9606 GN=GATAD2B PE=1 SV=1
414	TRUE	Q01518|CAP1_HUMAN	382.545	Adenylyl cyclase-associated protein 1 OS=Homo sapiens OX=9606 GN=CAP1 PE=1 SV=5
415	TRUE	Q96RP9|EFGM_HUMAN	382.54	Elongation factor G, mitochondrial OS=Homo sapiens OX=9606 GN=GFM1 PE=1 SV=2
416	TRUE	Q6IBS0|TWF2_HUMAN	382.468	Twinfilin-2 OS=Homo sapiens OX=9606 GN=TWF2 PE=1 SV=2
417	TRUE	Q9GZL7|WDR12_HUMAN	382.001	Ribosome biogenesis protein WDR12 OS=Homo sapiens OX=9606 GN=WDR12 PE=1 SV=2
418	TRUE	P00390|GSHR_HUMAN	381.955	Glutathione reductase, mitochondrial OS=Homo sapiens OX=9606 GN=GSR PE=1 SV=2
419	TRUE	P48634|PRC2A_HUMAN	381.868	Protein PRRC2A OS=Homo sapiens OX=9606 GN=PRRC2A PE=1 SV=3
420	TRUE	Q92734|TFG_HUMAN	381.82	Protein TFG OS=Homo sapiens OX=9606 GN=TFG PE=1 SV=2
420	FALSE	Q07283|TRHY_HUMAN	61.5572	Trichohyalin OS=Homo sapiens OX=9606 GN=TCHH PE=1 SV=2
421	TRUE	O15228|GNPAT_HUMAN	381.576	Dihydroxyacetone phosphate acyltransferase OS=Homo sapiens OX=9606 GN=GNPAT PE=1 SV=1
422	TRUE	P10909|CLUS_HUMAN	381.554	Clusterin OS=Homo sapiens OX=9606 GN=CLU PE=1 SV=1
423	TRUE	P62937|PPIA_HUMAN	381.329	Peptidyl-prolyl cis-trans isomerase A OS=Homo sapiens OX=9606 GN=PPIA PE=1 SV=2
423	FALSE	Q9Y536|PAL4A_HUMAN	189.241	Peptidyl-prolyl cis-trans isomerase A-like 4A OS=Homo sapiens OX=9606 GN=PPIAL4A PE=2 SV=1
424	TRUE	P41227|NAA10_HUMAN	381.243	N-alpha-acetyltransferase 10 OS=Homo sapiens OX=9606 GN=NAA10 PE=1 SV=1
425	TRUE	O60884|DNJA2_HUMAN	380.829	DnaJ homolog subfamily A member 2 OS=Homo sapiens OX=9606 GN=DNAJA2 PE=1 SV=1
426	TRUE	O75947|ATP5H_HUMAN	380.66	ATP synthase subunit d, mitochondrial OS=Homo sapiens OX=9606 GN=ATP5PD PE=1 SV=3
427	TRUE	Q99623|PHB2_HUMAN	380.369	Prohibitin-2 OS=Homo sapiens OX=9606 GN=PHB2 PE=1 SV=2
428	TRUE	P35232|PHB1_HUMAN	380.094	Prohibitin 1 OS=Homo sapiens OX=9606 GN=PHB1 PE=1 SV=1
429	TRUE	O43175|SERA_HUMAN	379.874	D-3-phosphoglycerate dehydrogenase OS=Homo sapiens OX=9606 GN=PHGDH PE=1 SV=4
430	TRUE	P62993|GRB2_HUMAN	379.723	Growth factor receptor-bound protein 2 OS=Homo sapiens OX=9606 GN=GRB2 PE=1 SV=1
431	TRUE	O43809|CPSF5_HUMAN	379.236	Cleavage and polyadenylation specificity factor subunit 5 OS=Homo sapiens OX=9606 GN=NUDT21 PE=1 SV=1
432	TRUE	P30041|PRDX6_HUMAN	378.989	Peroxiredoxin-6 OS=Homo sapiens OX=9606 GN=PRDX6 PE=1 SV=3
433	TRUE	P10515|ODP2_HUMAN	378.759	Dihydrolipoyllysine-residue acetyltransferase component of pyruvate dehydrogenase complex, mitochondrial OS=Homo sapiens OX=9606 GN=DLAT PE=1 SV=3
434	TRUE	P62873|GBB1_HUMAN	378.733	Guanine nucleotide-binding protein G(I)/G(S)/G(T) subunit beta-1 OS=Homo sapiens OX=9606 GN=GNB1 PE=1 SV=3
435	TRUE	Q8IZP0|ABI1_HUMAN	378.69	Abl interactor 1 OS=Homo sapiens OX=9606 GN=ABI1 PE=1 SV=4
436	TRUE	Q10567|AP1B1_HUMAN	378.686	AP-1 complex subunit beta-1 OS=Homo sapiens OX=9606 GN=AP1B1 PE=1 SV=3
437	TRUE	P45880|VDAC2_HUMAN	378.409	Voltage-dependent anion-selective channel protein 2 OS=Homo sapiens OX=9606 GN=VDAC2 PE=1 SV=2
438	TRUE	P22061|PIMT_HUMAN	378.403	Protein-L-isoaspartate(D-aspartate) O-methyltransferase OS=Homo sapiens OX=9606 GN=PCMT1 PE=1 SV=4
439	TRUE	O00116|ADAS_HUMAN	378.187	Alkyldihydroxyacetonephosphate synthase, peroxisomal OS=Homo sapiens OX=9606 GN=AGPS PE=1 SV=1
440	TRUE	Q08379|GOGA2_HUMAN	377.605	Golgin subfamily A member 2 OS=Homo sapiens OX=9606 GN=GOLGA2 PE=1 SV=3
441	TRUE	Q15417|CNN3_HUMAN	377.548	Calponin-3 OS=Homo sapiens OX=9606 GN=CNN3 PE=1 SV=1
442	TRUE	Q6I9Y2|THOC7_HUMAN	377.536	THO complex subunit 7 homolog OS=Homo sapiens OX=9606 GN=THOC7 PE=1 SV=3
443	TRUE	O95433|AHSA1_HUMAN	377.43	Activator of 90 kDa heat shock protein ATPase homolog 1 OS=Homo sapiens OX=9606 GN=AHSA1 PE=1 SV=1
444	TRUE	P00533|EGFR_HUMAN	377.323	Epidermal growth factor receptor OS=Homo sapiens OX=9606 GN=EGFR PE=1 SV=2
444	FALSE	P04626|ERBB2_HUMAN	102.416	Receptor tyrosine-protein kinase erbB-2 OS=Homo sapiens OX=9606 GN=ERBB2 PE=1 SV=1
444	FALSE	Q15303|ERBB4_HUMAN	102.416	Receptor tyrosine-protein kinase erbB-4 OS=Homo sapiens OX=9606 GN=ERBB4 PE=1 SV=1
445	TRUE	O15460|P4HA2_HUMAN	377.246	Prolyl 4-hydroxylase subunit alpha-2 OS=Homo sapiens OX=9606 GN=P4HA2 PE=1 SV=1
446	TRUE	P48047|ATPO_HUMAN	377.209	ATP synthase subunit O, mitochondrial OS=Homo sapiens OX=9606 GN=ATP5PO PE=1 SV=1
447	TRUE	P22314|UBA1_HUMAN	376.856	Ubiquitin-like modifier-activating enzyme 1 OS=Homo sapiens OX=9606 GN=UBA1 PE=1 SV=3
448	TRUE	P63010|AP2B1_HUMAN	376.733	AP-2 complex subunit beta OS=Homo sapiens OX=9606 GN=AP2B1 PE=1 SV=1
449	TRUE	Q32MZ4|LRRF1_HUMAN	376.563	Leucine-rich repeat flightless-interacting protein 1 OS=Homo sapiens OX=9606 GN=LRRFIP1 PE=1 SV=2
450	TRUE	Q86U42|PABP2_HUMAN	376.256	Polyadenylate-binding protein 2 OS=Homo sapiens OX=9606 GN=PABPN1 PE=1 SV=3
450	FALSE	A6NDY0|EPAB2_HUMAN	118.988	Embryonic polyadenylate-binding protein 2 OS=Homo sapiens OX=9606 GN=PABPN1L PE=2 SV=1
451	TRUE	P60228|EIF3E_HUMAN	376.15	Eukaryotic translation initiation factor 3 subunit E OS=Homo sapiens OX=9606 GN=EIF3E PE=1 SV=1
452	TRUE	O00505|IMA4_HUMAN	376.019	Importin subunit alpha-4 OS=Homo sapiens OX=9606 GN=KPNA3 PE=1 SV=2
453	TRUE	P24534|EF1B_HUMAN	375.874	Elongation factor 1-beta OS=Homo sapiens OX=9606 GN=EEF1B2 PE=1 SV=3
454	TRUE	P49189|AL9A1_HUMAN	375.45	4-trimethylaminobutyraldehyde dehydrogenase OS=Homo sapiens OX=9606 GN=ALDH9A1 PE=1 SV=3
455	TRUE	Q92615|LAR4B_HUMAN	375.348	La-related protein 4B OS=Homo sapiens OX=9606 GN=LARP4B PE=1 SV=3
456	TRUE	P13804|ETFA_HUMAN	375.234	Electron transfer flavoprotein subunit alpha, mitochondrial OS=Homo sapiens OX=9606 GN=ETFA PE=1 SV=1
457	TRUE	P07900|HS90A_HUMAN	374.65	Heat shock protein HSP 90-alpha OS=Homo sapiens OX=9606 GN=HSP90AA1 PE=1 SV=5
458	TRUE	Q9NQG5|RPR1B_HUMAN	374.553	Regulation of nuclear pre-mRNA domain-containing protein 1B OS=Homo sapiens OX=9606 GN=RPRD1B PE=1 SV=1
459	TRUE	P06753|TPM3_HUMAN	374.535	Tropomyosin alpha-3 chain OS=Homo sapiens OX=9606 GN=TPM3 PE=1 SV=2
460	TRUE	Q8NCA5|FA98A_HUMAN	374.327	Protein FAM98A OS=Homo sapiens OX=9606 GN=FAM98A PE=1 SV=2
461	TRUE	P51570|GALK1_HUMAN	373.75	Galactokinase OS=Homo sapiens OX=9606 GN=GALK1 PE=1 SV=1
462	TRUE	Q9NYK5|RM39_HUMAN	373.642	Large ribosomal subunit protein mL39 OS=Homo sapiens OX=9606 GN=MRPL39 PE=1 SV=3
463	TRUE	P02675|FIBB_HUMAN	373.288	Fibrinogen beta chain OS=Homo sapiens OX=9606 GN=FGB PE=1 SV=2
464	TRUE	Q8N6T3|ARFG1_HUMAN	373.244	ADP-ribosylation factor GTPase-activating protein 1 OS=Homo sapiens OX=9606 GN=ARFGAP1 PE=1 SV=2
465	TRUE	Q92552|RT27_HUMAN	373.212	Small ribosomal subunit protein mS27 OS=Homo sapiens OX=9606 GN=MRPS27 PE=1 SV=3
466	TRUE	P61247|RS3A_HUMAN	373.202	Small ribosomal subunit protein eS1 OS=Homo sapiens OX=9606 GN=RPS3A PE=1 SV=2
467	TRUE	P61106|RAB14_HUMAN	373.003	Ras-related protein Rab-14 OS=Homo sapiens OX=9606 GN=RAB14 PE=1 SV=4
468	TRUE	P09211|GSTP1_HUMAN	372.902	Glutathione S-transferase P OS=Homo sapiens OX=9606 GN=GSTP1 PE=1 SV=2
469	TRUE	Q96DI7|SNR40_HUMAN	372.775	U5 small nuclear ribonucleoprotein 40 kDa protein OS=Homo sapiens OX=9606 GN=SNRNP40 PE=1 SV=1
470	TRUE	P52292|IMA1_HUMAN	372.755	Importin subunit alpha-1 OS=Homo sapiens OX=9606 GN=KPNA2 PE=1 SV=1
470	FALSE	A9QM74|IMA8_HUMAN	124.184	Importin subunit alpha-8 OS=Homo sapiens OX=9606 GN=KPNA7 PE=1 SV=1
471	TRUE	P62879|GBB2_HUMAN	372.46	Guanine nucleotide-binding protein G(I)/G(S)/G(T) subunit beta-2 OS=Homo sapiens OX=9606 GN=GNB2 PE=1 SV=3
472	TRUE	P29966|MARCS_HUMAN	372.222	Myristoylated alanine-rich C-kinase substrate OS=Homo sapiens OX=9606 GN=MARCKS PE=1 SV=4
473	TRUE	Q52LJ0|FA98B_HUMAN	372.184	Protein FAM98B OS=Homo sapiens OX=9606 GN=FAM98B PE=1 SV=2
474	TRUE	O95678|K2C75_HUMAN	372.08	Keratin, type II cytoskeletal 75 OS=Homo sapiens OX=9606 GN=KRT75 PE=1 SV=2
475	TRUE	Q15056|IF4H_HUMAN	372.007	Eukaryotic translation initiation factor 4H OS=Homo sapiens OX=9606 GN=EIF4H PE=1 SV=5
476	TRUE	Q7Z794|K2C1B_HUMAN	371.825	Keratin, type II cytoskeletal 1b OS=Homo sapiens OX=9606 GN=KRT77 PE=1 SV=3
477	TRUE	O76094|SRP72_HUMAN	371.812	Signal recognition particle subunit SRP72 OS=Homo sapiens OX=9606 GN=SRP72 PE=1 SV=3
478	TRUE	P07737|PROF1_HUMAN	371.771	Profilin-1 OS=Homo sapiens OX=9606 GN=PFN1 PE=1 SV=2
479	TRUE	Q9UHB9|SRP68_HUMAN	371.687	Signal recognition particle subunit SRP68 OS=Homo sapiens OX=9606 GN=SRP68 PE=1 SV=2
480	TRUE	P12004|PCNA_HUMAN	370.891	Proliferating cell nuclear antigen OS=Homo sapiens OX=9606 GN=PCNA PE=1 SV=1
481	TRUE	P63241|IF5A1_HUMAN	370.745	Eukaryotic translation initiation factor 5A-1 OS=Homo sapiens OX=9606 GN=EIF5A PE=1 SV=2
481	FALSE	Q6IS14|IF5AL_HUMAN	326.992	Eukaryotic translation initiation factor 5A-1-like OS=Homo sapiens OX=9606 GN=EIF5AL1 PE=2 SV=2
482	TRUE	A1L020|MEX3A_HUMAN	370.444	RNA-binding protein MEX3A OS=Homo sapiens OX=9606 GN=MEX3A PE=1 SV=1
483	TRUE	Q06210|GFPT1_HUMAN	370.393	Glutamine--fructose-6-phosphate aminotransferase [isomerizing] 1 OS=Homo sapiens OX=9606 GN=GFPT1 PE=1 SV=3
483	FALSE	O94808|GFPT2_HUMAN	152.901	Glutamine--fructose-6-phosphate aminotransferase [isomerizing] 2 OS=Homo sapiens OX=9606 GN=GFPT2 PE=1 SV=3
484	TRUE	Q9NX63|MIC19_HUMAN	369.489	MICOS complex subunit MIC19 OS=Homo sapiens OX=9606 GN=CHCHD3 PE=1 SV=1
485	TRUE	P61962|DCAF7_HUMAN	369.177	DDB1- and CUL4-associated factor 7 OS=Homo sapiens OX=9606 GN=DCAF7 PE=1 SV=1
486	TRUE	P52895|AK1C2_HUMAN	369.14	Aldo-keto reductase family 1 member C2 OS=Homo sapiens OX=9606 GN=AKR1C2 PE=1 SV=3
487	TRUE	Q13561|DCTN2_HUMAN	368.958	Dynactin subunit 2 OS=Homo sapiens OX=9606 GN=DCTN2 PE=1 SV=4
488	TRUE	O43396|TXNL1_HUMAN	368.906	Thioredoxin-like protein 1 OS=Homo sapiens OX=9606 GN=TXNL1 PE=1 SV=3
489	TRUE	O95816|BAG2_HUMAN	368.272	BAG family molecular chaperone regulator 2 OS=Homo sapiens OX=9606 GN=BAG2 PE=1 SV=1
490	TRUE	Q9NR12|PDLI7_HUMAN	367.831	PDZ and LIM domain protein 7 OS=Homo sapiens OX=9606 GN=PDLIM7 PE=1 SV=1
491	TRUE	P32322|P5CR1_HUMAN	367.751	Pyrroline-5-carboxylate reductase 1, mitochondrial OS=Homo sapiens OX=9606 GN=PYCR1 PE=1 SV=2
492	TRUE	Q9HAV7|GRPE1_HUMAN	367.485	GrpE protein homolog 1, mitochondrial OS=Homo sapiens OX=9606 GN=GRPEL1 PE=1 SV=2
493	TRUE	O43347|MSI1H_HUMAN	367.101	RNA-binding protein Musashi homolog 1 OS=Homo sapiens OX=9606 GN=MSI1 PE=1 SV=1
494	TRUE	P26641|EF1G_HUMAN	366.656	Elongation factor 1-gamma OS=Homo sapiens OX=9606 GN=EEF1G PE=1 SV=3
495	TRUE	O00299|CLIC1_HUMAN	366.455	Chloride intracellular channel protein 1 OS=Homo sapiens OX=9606 GN=CLIC1 PE=1 SV=4
496	TRUE	Q99829|CPNE1_HUMAN	366.252	Copine-1 OS=Homo sapiens OX=9606 GN=CPNE1 PE=1 SV=1
497	TRUE	P09622|DLDH_HUMAN	366.149	Dihydrolipoyl dehydrogenase, mitochondrial OS=Homo sapiens OX=9606 GN=DLD PE=1 SV=2
498	TRUE	Q92879|CELF1_HUMAN	366.141	CUGBP Elav-like family member 1 OS=Homo sapiens OX=9606 GN=CELF1 PE=1 SV=2
498	FALSE	O95319|CELF2_HUMAN	125	CUGBP Elav-like family member 2 OS=Homo sapiens OX=9606 GN=CELF2 PE=1 SV=1
499	TRUE	P00338|LDHA_HUMAN	365.821	L-lactate dehydrogenase A chain OS=Homo sapiens OX=9606 GN=LDHA PE=1 SV=2
499	FALSE	Q9BYZ2|LDH6B_HUMAN	124.796	L-lactate dehydrogenase A-like 6B OS=Homo sapiens OX=9606 GN=LDHAL6B PE=1 SV=3
499	FALSE	Q6ZMR3|LDH6A_HUMAN	119.533	L-lactate dehydrogenase A-like 6A OS=Homo sapiens OX=9606 GN=LDHAL6A PE=1 SV=1
499	FALSE	P07195|LDHB_HUMAN	119.533	L-lactate dehydrogenase B chain OS=Homo sapiens OX=9606 GN=LDHB PE=1 SV=2
499	FALSE	P07864|LDHC_HUMAN	119.533	L-lactate dehydrogenase C chain OS=Homo sapiens OX=9606 GN=LDHC PE=1 SV=4
500	TRUE	P55209|NP1L1_HUMAN	365.001	Nucleosome assembly protein 1-like 1 OS=Homo sapiens OX=9606 GN=NAP1L1 PE=1 SV=1
501	TRUE	O14980|XPO1_HUMAN	364.815	Exportin-1 OS=Homo sapiens OX=9606 GN=XPO1 PE=1 SV=1
502	TRUE	P04844|RPN2_HUMAN	364.601	Dolichyl-diphosphooligosaccharide--protein glycosyltransferase subunit 2 OS=Homo sapiens OX=9606 GN=RPN2 PE=1 SV=3
503	TRUE	Q13557|KCC2D_HUMAN	364.516	Calcium/calmodulin-dependent protein kinase type II subunit delta OS=Homo sapiens OX=9606 GN=CAMK2D PE=1 SV=3
503	FALSE	Q13554|KCC2B_HUMAN	251.276	Calcium/calmodulin-dependent protein kinase type II subunit beta OS=Homo sapiens OX=9606 GN=CAMK2B PE=1 SV=3
503	FALSE	Q13555|KCC2G_HUMAN	220.083	Calcium/calmodulin-dependent protein kinase type II subunit gamma OS=Homo sapiens OX=9606 GN=CAMK2G PE=1 SV=4
504	TRUE	Q3ZCM7|TBB8_HUMAN	364.451	Tubulin beta-8 chain OS=Homo sapiens OX=9606 GN=TUBB8 PE=1 SV=2
505	TRUE	P23919|KTHY_HUMAN	364.338	Thymidylate kinase OS=Homo sapiens OX=9606 GN=DTYMK PE=1 SV=4
506	TRUE	P31946|1433B_HUMAN	364.302	14-3-3 protein beta/alpha OS=Homo sapiens OX=9606 GN=YWHAB PE=1 SV=3
507	TRUE	Q14254|FLOT2_HUMAN	363.896	Flotillin-2 OS=Homo sapiens OX=9606 GN=FLOT2 PE=1 SV=2
508	TRUE	P23378|GCSP_HUMAN	363.813	Glycine dehydrogenase (decarboxylating), mitochondrial OS=Homo sapiens OX=9606 GN=GLDC PE=1 SV=2
509	TRUE	Q99733|NP1L4_HUMAN	363.699	Nucleosome assembly protein 1-like 4 OS=Homo sapiens OX=9606 GN=NAP1L4 PE=1 SV=1
510	TRUE	P27816|MAP4_HUMAN	363.527	Microtubule-associated protein 4 OS=Homo sapiens OX=9606 GN=MAP4 PE=1 SV=3
511	TRUE	Q9H000|MKRN2_HUMAN	362.469	E3 ubiquitin-protein ligase makorin-2 OS=Homo sapiens OX=9606 GN=MKRN2 PE=1 SV=2
512	TRUE	Q9UGP4|LIMD1_HUMAN	362.405	LIM domain-containing protein 1 OS=Homo sapiens OX=9606 GN=LIMD1 PE=1 SV=1
513	TRUE	Q8IY67|RAVR1_HUMAN	361.846	Ribonucleoprotein PTB-binding 1 OS=Homo sapiens OX=9606 GN=RAVER1 PE=1 SV=1
514	TRUE	Q86W42|THOC6_HUMAN	361.805	THO complex subunit 6 homolog OS=Homo sapiens OX=9606 GN=THOC6 PE=1 SV=1
515	TRUE	O75569|PRKRA_HUMAN	361.783	Interferon-inducible double-stranded RNA-dependent protein kinase activator A OS=Homo sapiens OX=9606 GN=PRKRA PE=1 SV=1
516	TRUE	O14950|ML12B_HUMAN	361.757	Myosin regulatory light chain 12B OS=Homo sapiens OX=9606 GN=MYL12B PE=1 SV=2
516	TRUE	P19105|ML12A_HUMAN	361.757	Myosin regulatory light chain 12A OS=Homo sapiens OX=9606 GN=MYL12A PE=1 SV=2
516	FALSE	P24844|MYL9_HUMAN	313.825	Myosin regulatory light polypeptide 9 OS=Homo sapiens OX=9606 GN=MYL9 PE=1 SV=4
517	TRUE	Q04695|K1C17_HUMAN	361.354	Keratin, type I cytoskeletal 17 OS=Homo sapiens OX=9606 GN=KRT17 PE=1 SV=2
518	TRUE	Q9GZZ1|NAA50_HUMAN	360.828	N-alpha-acetyltransferase 50 OS=Homo sapiens OX=9606 GN=NAA50 PE=1 SV=1
519	TRUE	P37802|TAGL2_HUMAN	360.77	Transgelin-2 OS=Homo sapiens OX=9606 GN=TAGLN2 PE=1 SV=3
519	FALSE	Q9UI15|TAGL3_HUMAN	128.447	Transgelin-3 OS=Homo sapiens OX=9606 GN=TAGLN3 PE=1 SV=2
520	TRUE	Q08043|ACTN3_HUMAN	360.085	Alpha-actinin-3 OS=Homo sapiens OX=9606 GN=ACTN3 PE=1 SV=2
521	TRUE	Q9Y3D9|RT23_HUMAN	359.909	Small ribosomal subunit protein mS23 OS=Homo sapiens OX=9606 GN=MRPS23 PE=1 SV=2
522	TRUE	P34897|GLYM_HUMAN	359.748	Serine hydroxymethyltransferase, mitochondrial OS=Homo sapiens OX=9606 GN=SHMT2 PE=1 SV=3
522	FALSE	P34896|GLYC_HUMAN	125.103	Serine hydroxymethyltransferase, cytosolic OS=Homo sapiens OX=9606 GN=SHMT1 PE=1 SV=1
523	TRUE	P32119|PRDX2_HUMAN	359.227	Peroxiredoxin-2 OS=Homo sapiens OX=9606 GN=PRDX2 PE=1 SV=5
524	TRUE	Q9HCC0|MCCB_HUMAN	358.798	Methylcrotonoyl-CoA carboxylase beta chain, mitochondrial OS=Homo sapiens OX=9606 GN=MCCC2 PE=1 SV=1
525	TRUE	P62826|RAN_HUMAN	358.772	GTP-binding nuclear protein Ran OS=Homo sapiens OX=9606 GN=RAN PE=1 SV=3
526	TRUE	O75147|OBSL1_HUMAN	357.964	Obscurin-like protein 1 OS=Homo sapiens OX=9606 GN=OBSL1 PE=1 SV=4
527	TRUE	Q15366|PCBP2_HUMAN	357.902	Poly(rC)-binding protein 2 OS=Homo sapiens OX=9606 GN=PCBP2 PE=1 SV=1
528	TRUE	P82673|RT35_HUMAN	357.722	Small ribosomal subunit protein mS35 OS=Homo sapiens OX=9606 GN=MRPS35 PE=1 SV=1
529	TRUE	P12956|XRCC6_HUMAN	357.535	X-ray repair cross-complementing protein 6 OS=Homo sapiens OX=9606 GN=XRCC6 PE=1 SV=2
530	TRUE	P62701|RS4X_HUMAN	357.491	Small ribosomal subunit protein eS4, X isoform OS=Homo sapiens OX=9606 GN=RPS4X PE=1 SV=2
530	FALSE	Q8TD47|RS4Y2_HUMAN	235.432	Small ribosomal subunit protein eS4, Y isoform 2 OS=Homo sapiens OX=9606 GN=RPS4Y2 PE=2 SV=3
530	FALSE	P22090|RS4Y1_HUMAN	218.9	Small ribosomal subunit protein eS4, Y isoform 1 OS=Homo sapiens OX=9606 GN=RPS4Y1 PE=1 SV=2
531	TRUE	P00966|ASSY_HUMAN	357.016	Argininosuccinate synthase OS=Homo sapiens OX=9606 GN=ASS1 PE=1 SV=2
532	TRUE	P52209|6PGD_HUMAN	356.929	6-phosphogluconate dehydrogenase, decarboxylating OS=Homo sapiens OX=9606 GN=PGD PE=1 SV=3
533	TRUE	Q12904|AIMP1_HUMAN	356.771	Aminoacyl tRNA synthase complex-interacting multifunctional protein 1 OS=Homo sapiens OX=9606 GN=AIMP1 PE=1 SV=2
534	TRUE	P60660|MYL6_HUMAN	356.707	Myosin light polypeptide 6 OS=Homo sapiens OX=9606 GN=MYL6 PE=1 SV=2
534	FALSE	P08590|MYL3_HUMAN	179.288	Myosin light chain 3 OS=Homo sapiens OX=9606 GN=MYL3 PE=1 SV=3
534	FALSE	P05976|MYL1_HUMAN	179.288	Myosin light chain 1/3, skeletal muscle isoform OS=Homo sapiens OX=9606 GN=MYL1 PE=1 SV=3
535	TRUE	Q7Z5L9|I2BP2_HUMAN	356.671	Interferon regulatory factor 2-binding protein 2 OS=Homo sapiens OX=9606 GN=IRF2BP2 PE=1 SV=2
536	TRUE	P12694|ODBA_HUMAN	356.288	2-oxoisovalerate dehydrogenase subunit alpha, mitochondrial OS=Homo sapiens OX=9606 GN=BCKDHA PE=1 SV=2
537	TRUE	Q8IYQ7|THNS1_HUMAN	355.913	Threonine synthase-like 1 OS=Homo sapiens OX=9606 GN=THNSL1 PE=1 SV=2
538	TRUE	O60684|IMA7_HUMAN	355.374	Importin subunit alpha-7 OS=Homo sapiens OX=9606 GN=KPNA6 PE=1 SV=1
538	FALSE	O15131|IMA6_HUMAN	311.193	Importin subunit alpha-6 OS=Homo sapiens OX=9606 GN=KPNA5 PE=1 SV=3
539	TRUE	P09525|ANXA4_HUMAN	354.933	Annexin A4 OS=Homo sapiens OX=9606 GN=ANXA4 PE=1 SV=4
540	TRUE	P08754|GNAI3_HUMAN	354.92	Guanine nucleotide-binding protein G(i) subunit alpha-3 OS=Homo sapiens OX=9606 GN=GNAI3 PE=1 SV=3
541	TRUE	Q9BY77|PDIP3_HUMAN	354.885	Polymerase delta-interacting protein 3 OS=Homo sapiens OX=9606 GN=POLDIP3 PE=1 SV=2
542	TRUE	O94925|GLSK_HUMAN	354.404	Glutaminase kidney isoform, mitochondrial OS=Homo sapiens OX=9606 GN=GLS PE=1 SV=1
543	TRUE	P15531|NDKA_HUMAN	354.39	Nucleoside diphosphate kinase A OS=Homo sapiens OX=9606 GN=NME1 PE=1 SV=1
544	TRUE	O95081|AGFG2_HUMAN	354.327	Arf-GAP domain and FG repeat-containing protein 2 OS=Homo sapiens OX=9606 GN=AGFG2 PE=1 SV=2
545	TRUE	Q15637|SF01_HUMAN	354.184	Splicing factor 1 OS=Homo sapiens OX=9606 GN=SF1 PE=1 SV=4
546	TRUE	Q8WX93|PALLD_HUMAN	354.029	Palladin OS=Homo sapiens OX=9606 GN=PALLD PE=1 SV=3
547	TRUE	O95861|BPNT1_HUMAN	353.194	3'(2'),5'-bisphosphate nucleotidase 1 OS=Homo sapiens OX=9606 GN=BPNT1 PE=1 SV=1
548	TRUE	P22307|SCP2_HUMAN	352.968	Sterol carrier protein 2 OS=Homo sapiens OX=9606 GN=SCP2 PE=1 SV=2
549	TRUE	Q9NYB0|TE2IP_HUMAN	352.771	Telomeric repeat-binding factor 2-interacting protein 1 OS=Homo sapiens OX=9606 GN=TERF2IP PE=1 SV=1
550	TRUE	Q15459|SF3A1_HUMAN	352.696	Splicing factor 3A subunit 1 OS=Homo sapiens OX=9606 GN=SF3A1 PE=1 SV=1
551	TRUE	P35520|CBS_HUMAN	352.646	Cystathionine beta-synthase OS=Homo sapiens OX=9606 GN=CBS PE=1 SV=2
552	TRUE	Q9UNE7|CHIP_HUMAN	352.57	E3 ubiquitin-protein ligase CHIP OS=Homo sapiens OX=9606 GN=STUB1 PE=1 SV=2
553	TRUE	O95817|BAG3_HUMAN	352.563	BAG family molecular chaperone regulator 3 OS=Homo sapiens OX=9606 GN=BAG3 PE=1 SV=3
554	TRUE	O76003|GLRX3_HUMAN	352.535	Glutaredoxin-3 OS=Homo sapiens OX=9606 GN=GLRX3 PE=1 SV=2
555	TRUE	Q9UKF6|CPSF3_HUMAN	352.274	Cleavage and polyadenylation specificity factor subunit 3 OS=Homo sapiens OX=9606 GN=CPSF3 PE=1 SV=1
556	TRUE	Q562R1|ACTBL_HUMAN	352.247	Beta-actin-like protein 2 OS=Homo sapiens OX=9606 GN=ACTBL2 PE=1 SV=2
557	TRUE	Q99496|RING2_HUMAN	351.357	E3 ubiquitin-protein ligase RING2 OS=Homo sapiens OX=9606 GN=RNF2 PE=1 SV=1
558	TRUE	Q6UXN9|WDR82_HUMAN	351.216	WD repeat-containing protein 82 OS=Homo sapiens OX=9606 GN=WDR82 PE=1 SV=1
559	TRUE	P47755|CAZA2_HUMAN	351.139	F-actin-capping protein subunit alpha-2 OS=Homo sapiens OX=9606 GN=CAPZA2 PE=1 SV=3
560	TRUE	P15880|RS2_HUMAN	350.47	Small ribosomal subunit protein uS5 OS=Homo sapiens OX=9606 GN=RPS2 PE=1 SV=2
561	TRUE	Q13185|CBX3_HUMAN	350.441	Chromobox protein homolog 3 OS=Homo sapiens OX=9606 GN=CBX3 PE=1 SV=4
562	TRUE	P31483|TIA1_HUMAN	350.359	Cytotoxic granule associated RNA binding protein TIA1 OS=Homo sapiens OX=9606 GN=TIA1 PE=1 SV=3
563	TRUE	P25398|RS12_HUMAN	350.095	Small ribosomal subunit protein eS12 OS=Homo sapiens OX=9606 GN=RPS12 PE=1 SV=3
564	TRUE	O43172|PRP4_HUMAN	349.812	U4/U6 small nuclear ribonucleoprotein Prp4 OS=Homo sapiens OX=9606 GN=PRPF4 PE=1 SV=2
565	TRUE	O60763|USO1_HUMAN	349.788	General vesicular transport factor p115 OS=Homo sapiens OX=9606 GN=USO1 PE=1 SV=2
566	TRUE	O75694|NU155_HUMAN	349.614	Nuclear pore complex protein Nup155 OS=Homo sapiens OX=9606 GN=NUP155 PE=1 SV=1
567	TRUE	Q9Y2R9|RT07_HUMAN	349.46	Small ribosomal subunit protein uS7m OS=Homo sapiens OX=9606 GN=MRPS7 PE=1 SV=2
568	TRUE	Q8NCN5|PDPR_HUMAN	349.252	Pyruvate dehydrogenase phosphatase regulatory subunit, mitochondrial OS=Homo sapiens OX=9606 GN=PDPR PE=1 SV=2
569	TRUE	P53582|MAP11_HUMAN	349.14	Methionine aminopeptidase 1 OS=Homo sapiens OX=9606 GN=METAP1 PE=1 SV=2
570	TRUE	Q9Y2S7|PDIP2_HUMAN	349.043	Polymerase delta-interacting protein 2 OS=Homo sapiens OX=9606 GN=POLDIP2 PE=1 SV=1
571	TRUE	Q05048|CSTF1_HUMAN	348.66	Cleavage stimulation factor subunit 1 OS=Homo sapiens OX=9606 GN=CSTF1 PE=1 SV=1
572	TRUE	Q96EP5|DAZP1_HUMAN	348.605	DAZ-associated protein 1 OS=Homo sapiens OX=9606 GN=DAZAP1 PE=1 SV=1
573	TRUE	Q9GZT3|SLIRP_HUMAN	348.527	SRA stem-loop-interacting RNA-binding protein, mitochondrial OS=Homo sapiens OX=9606 GN=SLIRP PE=1 SV=1
574	TRUE	P78330|SERB_HUMAN	348.332	Phosphoserine phosphatase OS=Homo sapiens OX=9606 GN=PSPH PE=1 SV=2
575	TRUE	P05387|RLA2_HUMAN	348.271	Large ribosomal subunit protein P2 OS=Homo sapiens OX=9606 GN=RPLP2 PE=1 SV=1
576	TRUE	Q13148|TADBP_HUMAN	348.134	TAR DNA-binding protein 43 OS=Homo sapiens OX=9606 GN=TARDBP PE=1 SV=1
577	TRUE	P62750|RL23A_HUMAN	347.667	Large ribosomal subunit protein uL23 OS=Homo sapiens OX=9606 GN=RPL23A PE=1 SV=1
578	TRUE	Q15942|ZYX_HUMAN	347.522	Zyxin OS=Homo sapiens OX=9606 GN=ZYX PE=1 SV=1
579	TRUE	P22102|PUR2_HUMAN	347.497	Trifunctional purine biosynthetic protein adenosine-3 OS=Homo sapiens OX=9606 GN=GART PE=1 SV=1
580	TRUE	O75616|ERAL1_HUMAN	347.348	GTPase Era, mitochondrial OS=Homo sapiens OX=9606 GN=ERAL1 PE=1 SV=2
581	TRUE	P35249|RFC4_HUMAN	347.331	Replication factor C subunit 4 OS=Homo sapiens OX=9606 GN=RFC4 PE=1 SV=2
582	TRUE	P08865|RSSA_HUMAN	347.254	Small ribosomal subunit protein uS2 OS=Homo sapiens OX=9606 GN=RPSA PE=1 SV=4
582	FALSE	A0A8I5KQE6|RPSA2_HUMAN	331.575	Small ribosomal subunit protein uS2B OS=Homo sapiens OX=9606 GN=RPSA2 PE=3 SV=1
583	TRUE	P52294|IMA5_HUMAN	346.229	Importin subunit alpha-5 OS=Homo sapiens OX=9606 GN=KPNA1 PE=1 SV=3
584	TRUE	Q96J01|THOC3_HUMAN	346.024	THO complex subunit 3 OS=Homo sapiens OX=9606 GN=THOC3 PE=1 SV=1
585	TRUE	Q9Y676|RT18B_HUMAN	345.78	Small ribosomal subunit protein mS40 OS=Homo sapiens OX=9606 GN=MRPS18B PE=1 SV=1
586	TRUE	P19404|NDUV2_HUMAN	345.761	NADH dehydrogenase [ubiquinone] flavoprotein 2, mitochondrial OS=Homo sapiens OX=9606 GN=NDUFV2 PE=1 SV=2
587	TRUE	Q15185|TEBP_HUMAN	345.753	Prostaglandin E synthase 3 OS=Homo sapiens OX=9606 GN=PTGES3 PE=1 SV=1
588	TRUE	Q9Y6G9|DC1L1_HUMAN	345.312	Cytoplasmic dynein 1 light intermediate chain 1 OS=Homo sapiens OX=9606 GN=DYNC1LI1 PE=1 SV=3
589	TRUE	A6NNZ2|TBB8B_HUMAN	345.287	Tubulin beta 8B OS=Homo sapiens OX=9606 GN=TUBB8B PE=1 SV=1
590	TRUE	P62316|SMD2_HUMAN	345.182	Small nuclear ribonucleoprotein Sm D2 OS=Homo sapiens OX=9606 GN=SNRPD2 PE=1 SV=1
591	TRUE	Q9P287|BCCIP_HUMAN	344.745	BRCA2 and CDKN1A-interacting protein OS=Homo sapiens OX=9606 GN=BCCIP PE=1 SV=1
592	TRUE	Q9UL12|SARDH_HUMAN	344.498	Sarcosine dehydrogenase, mitochondrial OS=Homo sapiens OX=9606 GN=SARDH PE=1 SV=1
593	TRUE	Q16527|CSRP2_HUMAN	344.041	Cysteine and glycine-rich protein 2 OS=Homo sapiens OX=9606 GN=CSRP2 PE=1 SV=3
594	TRUE	P39023|RL3_HUMAN	344.021	Large ribosomal subunit protein uL3 OS=Homo sapiens OX=9606 GN=RPL3 PE=1 SV=2
595	TRUE	Q9BYN8|RT26_HUMAN	343.575	Small ribosomal subunit protein mS26 OS=Homo sapiens OX=9606 GN=MRPS26 PE=1 SV=1
596	TRUE	Q9BQA1|MEP50_HUMAN	343.456	Methylosome protein WDR77 OS=Homo sapiens OX=9606 GN=WDR77 PE=1 SV=1
597	TRUE	O95163|ELP1_HUMAN	343.44	Elongator complex protein 1 OS=Homo sapiens OX=9606 GN=ELP1 PE=1 SV=3
598	TRUE	Q96CM8|ACSF2_HUMAN	343.279	Medium-chain acyl-CoA ligase ACSF2, mitochondrial OS=Homo sapiens OX=9606 GN=ACSF2 PE=1 SV=2
599	TRUE	P24666|PPAC_HUMAN	342.792	Low molecular weight phosphotyrosine protein phosphatase OS=Homo sapiens OX=9606 GN=ACP1 PE=1 SV=3
600	TRUE	P46459|NSF_HUMAN	342.447	Vesicle-fusing ATPase OS=Homo sapiens OX=9606 GN=NSF PE=1 SV=3
601	TRUE	O15160|RPAC1_HUMAN	342.434	DNA-directed RNA polymerases I and III subunit RPAC1 OS=Homo sapiens OX=9606 GN=POLR1C PE=1 SV=1
602	TRUE	Q96R06|SPAG5_HUMAN	341.678	Sperm-associated antigen 5 OS=Homo sapiens OX=9606 GN=SPAG5 PE=1 SV=2
603	TRUE	Q15633|TRBP2_HUMAN	341.592	RISC-loading complex subunit TARBP2 OS=Homo sapiens OX=9606 GN=TARBP2 PE=1 SV=3
604	TRUE	Q9NVX2|NLE1_HUMAN	341.552	Notchless protein homolog 1 OS=Homo sapiens OX=9606 GN=NLE1 PE=1 SV=4
605	TRUE	Q07020|RL18_HUMAN	340.694	Large ribosomal subunit protein eL18 OS=Homo sapiens OX=9606 GN=RPL18 PE=1 SV=2
606	TRUE	P21796|VDAC1_HUMAN	340.572	Voltage-dependent anion-selective channel protein 1 OS=Homo sapiens OX=9606 GN=VDAC1 PE=1 SV=2
607	TRUE	P62191|PRS4_HUMAN	340.56	26S proteasome regulatory subunit 4 OS=Homo sapiens OX=9606 GN=PSMC1 PE=1 SV=1
608	TRUE	P09493|TPM1_HUMAN	340.206	Tropomyosin alpha-1 chain OS=Homo sapiens OX=9606 GN=TPM1 PE=1 SV=2
609	TRUE	Q9BYG5|PAR6B_HUMAN	339.804	Partitioning defective 6 homolog beta OS=Homo sapiens OX=9606 GN=PARD6B PE=1 SV=1
609	FALSE	Q9NPB6|PAR6A_HUMAN	123.002	Partitioning defective 6 homolog alpha OS=Homo sapiens OX=9606 GN=PARD6A PE=1 SV=1
609	FALSE	Q9BYG4|PAR6G_HUMAN	123.002	Partitioning defective 6 homolog gamma OS=Homo sapiens OX=9606 GN=PARD6G PE=1 SV=1
610	TRUE	O43592|XPOT_HUMAN	339.615	Exportin-T OS=Homo sapiens OX=9606 GN=XPOT PE=1 SV=2
611	TRUE	P49448|DHE4_HUMAN	339.604	Glutamate dehydrogenase 2, mitochondrial OS=Homo sapiens OX=9606 GN=GLUD2 PE=1 SV=2
612	TRUE	Q9Y6C9|MTCH2_HUMAN	339.421	Mitochondrial carrier homolog 2 OS=Homo sapiens OX=9606 GN=MTCH2 PE=1 SV=1
613	TRUE	P62424|RL7A_HUMAN	339.038	Large ribosomal subunit protein eL8 OS=Homo sapiens OX=9606 GN=RPL7A PE=1 SV=2
614	TRUE	P21291|CSRP1_HUMAN	338.803	Cysteine and glycine-rich protein 1 OS=Homo sapiens OX=9606 GN=CSRP1 PE=1 SV=3
615	TRUE	P33240|CSTF2_HUMAN	338.731	Cleavage stimulation factor subunit 2 OS=Homo sapiens OX=9606 GN=CSTF2 PE=1 SV=1
616	TRUE	P62820|RAB1A_HUMAN	338.427	Ras-related protein Rab-1A OS=Homo sapiens OX=9606 GN=RAB1A PE=1 SV=3
617	TRUE	Q96QC0|PP1RA_HUMAN	338.4	Serine/threonine-protein phosphatase 1 regulatory subunit 10 OS=Homo sapiens OX=9606 GN=PPP1R10 PE=1 SV=1
618	TRUE	Q86XZ4|SPAS2_HUMAN	338.263	Spermatogenesis-associated serine-rich protein 2 OS=Homo sapiens OX=9606 GN=SPATS2 PE=1 SV=1
619	TRUE	O15027|SC16A_HUMAN	338.102	Protein transport protein Sec16A OS=Homo sapiens OX=9606 GN=SEC16A PE=1 SV=4
620	TRUE	P19623|SPEE_HUMAN	338.079	Spermidine synthase OS=Homo sapiens OX=9606 GN=SRM PE=1 SV=1
621	TRUE	Q9H0U4|RAB1B_HUMAN	338.012	Ras-related protein Rab-1B OS=Homo sapiens OX=9606 GN=RAB1B PE=1 SV=1
621	FALSE	Q92928|RAB1C_HUMAN	279.826	Putative Ras-related protein Rab-1C OS=Homo sapiens OX=9606 GN=RAB1C PE=5 SV=2
622	TRUE	P04899|GNAI2_HUMAN	337.945	Guanine nucleotide-binding protein G(i) subunit alpha-2 OS=Homo sapiens OX=9606 GN=GNAI2 PE=1 SV=3
623	TRUE	P55265|DSRAD_HUMAN	337.586	Double-stranded RNA-specific adenosine deaminase OS=Homo sapiens OX=9606 GN=ADAR PE=1 SV=4
624	TRUE	Q13162|PRDX4_HUMAN	337.519	Peroxiredoxin-4 OS=Homo sapiens OX=9606 GN=PRDX4 PE=1 SV=1
625	TRUE	Q01546|K22O_HUMAN	337.468	Keratin, type II cytoskeletal 2 oral OS=Homo sapiens OX=9606 GN=KRT76 PE=1 SV=2
626	TRUE	Q969Z0|FAKD4_HUMAN	337.39	FAST kinase domain-containing protein 4 OS=Homo sapiens OX=9606 GN=TBRG4 PE=1 SV=1
627	TRUE	Q92597|NDRG1_HUMAN	336.931	Protein NDRG1 OS=Homo sapiens OX=9606 GN=NDRG1 PE=1 SV=1
628	TRUE	Q96B26|EXOS8_HUMAN	336.878	Exosome complex component RRP43 OS=Homo sapiens OX=9606 GN=EXOSC8 PE=1 SV=1
629	TRUE	Q05639|EF1A2_HUMAN	336.764	Elongation factor 1-alpha 2 OS=Homo sapiens OX=9606 GN=EEF1A2 PE=1 SV=1
630	TRUE	P62249|RS16_HUMAN	336.683	Small ribosomal subunit protein uS9 OS=Homo sapiens OX=9606 GN=RPS16 PE=1 SV=2
631	TRUE	Q13137|CACO2_HUMAN	336.638	Calcium-binding and coiled-coil domain-containing protein 2 OS=Homo sapiens OX=9606 GN=CALCOCO2 PE=1 SV=1
632	TRUE	P50440|GATM_HUMAN	336.528	Glycine amidinotransferase, mitochondrial OS=Homo sapiens OX=9606 GN=GATM PE=1 SV=1
633	TRUE	Q9H7D7|WDR26_HUMAN	335.742	WD repeat-containing protein 26 OS=Homo sapiens OX=9606 GN=WDR26 PE=1 SV=3
634	TRUE	Q96DH6|MSI2H_HUMAN	335.729	RNA-binding protein Musashi homolog 2 OS=Homo sapiens OX=9606 GN=MSI2 PE=1 SV=1
635	TRUE	P62263|RS14_HUMAN	335.529	Small ribosomal subunit protein uS11 OS=Homo sapiens OX=9606 GN=RPS14 PE=1 SV=3
636	TRUE	O60493|SNX3_HUMAN	335.466	Sorting nexin-3 OS=Homo sapiens OX=9606 GN=SNX3 PE=1 SV=3
637	TRUE	Q9NNW5|WDR6_HUMAN	335.448	WD repeat-containing protein 6 OS=Homo sapiens OX=9606 GN=WDR6 PE=1 SV=1
638	TRUE	P50213|IDH3A_HUMAN	335.438	Isocitrate dehydrogenase [NAD] subunit alpha, mitochondrial OS=Homo sapiens OX=9606 GN=IDH3A PE=1 SV=1
639	TRUE	Q00587|BORG5_HUMAN	335.317	Cdc42 effector protein 1 OS=Homo sapiens OX=9606 GN=CDC42EP1 PE=1 SV=1
640	TRUE	P63279|UBC9_HUMAN	335.26	SUMO-conjugating enzyme UBC9 OS=Homo sapiens OX=9606 GN=UBE2I PE=1 SV=1
641	TRUE	P00387|NB5R3_HUMAN	335.133	NADH-cytochrome b5 reductase 3 OS=Homo sapiens OX=9606 GN=CYB5R3 PE=1 SV=3
642	TRUE	Q6DD87|ZN787_HUMAN	334.709	Zinc finger protein 787 OS=Homo sapiens OX=9606 GN=ZNF787 PE=1 SV=4
643	TRUE	P49821|NDUV1_HUMAN	334.548	NADH dehydrogenase [ubiquinone] flavoprotein 1, mitochondrial OS=Homo sapiens OX=9606 GN=NDUFV1 PE=1 SV=4
644	TRUE	Q13685|AAMP_HUMAN	334.308	Angio-associated migratory cell protein OS=Homo sapiens OX=9606 GN=AAMP PE=1 SV=2
645	TRUE	P43034|LIS1_HUMAN	333.967	Platelet-activating factor acetylhydrolase IB subunit beta OS=Homo sapiens OX=9606 GN=PAFAH1B1 PE=1 SV=2
646	TRUE	P15104|GLNA_HUMAN	333.804	Glutamine synthetase OS=Homo sapiens OX=9606 GN=GLUL PE=1 SV=4
647	TRUE	P49247|RPIA_HUMAN	333.357	Ribose-5-phosphate isomerase OS=Homo sapiens OX=9606 GN=RPIA PE=1 SV=3
648	TRUE	Q9BQP7|MGME1_HUMAN	333.21	Mitochondrial genome maintenance exonuclease 1 OS=Homo sapiens OX=9606 GN=MGME1 PE=1 SV=1
649	TRUE	Q9NP81|SYSM_HUMAN	333.035	Serine--tRNA ligase, mitochondrial OS=Homo sapiens OX=9606 GN=SARS2 PE=1 SV=1
650	TRUE	Q9NP72|RAB18_HUMAN	332.162	Ras-related protein Rab-18 OS=Homo sapiens OX=9606 GN=RAB18 PE=1 SV=1
651	TRUE	P21912|SDHB_HUMAN	331.822	Succinate dehydrogenase [ubiquinone] iron-sulfur subunit, mitochondrial OS=Homo sapiens OX=9606 GN=SDHB PE=1 SV=3
652	TRUE	Q8NFH5|NUP35_HUMAN	331.79	Nucleoporin NUP35 OS=Homo sapiens OX=9606 GN=NUP35 PE=1 SV=1
653	TRUE	Q86VP1|TAXB1_HUMAN	331.746	Tax1-binding protein 1 OS=Homo sapiens OX=9606 GN=TAX1BP1 PE=1 SV=2
654	TRUE	Q16186|ADRM1_HUMAN	331.741	Proteasomal ubiquitin receptor ADRM1 OS=Homo sapiens OX=9606 GN=ADRM1 PE=1 SV=2
655	TRUE	P60981|DEST_HUMAN	331.74	Destrin OS=Homo sapiens OX=9606 GN=DSTN PE=1 SV=3
656	TRUE	Q96BR5|COA7_HUMAN	331.657	Cytochrome c oxidase assembly factor 7 OS=Homo sapiens OX=9606 GN=COA7 PE=1 SV=2
657	TRUE	P48059|LIMS1_HUMAN	331.514	LIM and senescent cell antigen-like-containing domain protein 1 OS=Homo sapiens OX=9606 GN=LIMS1 PE=1 SV=4
657	FALSE	Q7Z4I7|LIMS2_HUMAN	234.292	LIM and senescent cell antigen-like-containing domain protein 2 OS=Homo sapiens OX=9606 GN=LIMS2 PE=1 SV=1
658	TRUE	P14868|SYDC_HUMAN	331.462	Aspartate--tRNA ligase, cytoplasmic OS=Homo sapiens OX=9606 GN=DARS1 PE=1 SV=2
659	TRUE	P01009|A1AT_HUMAN	331.046	Alpha-1-antitrypsin OS=Homo sapiens OX=9606 GN=SERPINA1 PE=1 SV=3
660	TRUE	P37198|NUP62_HUMAN	331.029	Nuclear pore glycoprotein p62 OS=Homo sapiens OX=9606 GN=NUP62 PE=1 SV=3
661	TRUE	Q9NSK0|KLC4_HUMAN	330.916	Kinesin light chain 4 OS=Homo sapiens OX=9606 GN=KLC4 PE=1 SV=3
662	TRUE	Q86V81|THOC4_HUMAN	330.74	THO complex subunit 4 OS=Homo sapiens OX=9606 GN=ALYREF PE=1 SV=3
663	TRUE	O00330|ODPX_HUMAN	330.354	Pyruvate dehydrogenase protein X component, mitochondrial OS=Homo sapiens OX=9606 GN=PDHX PE=1 SV=3
664	TRUE	P04004|VTNC_HUMAN	330.083	Vitronectin OS=Homo sapiens OX=9606 GN=VTN PE=1 SV=1
665	TRUE	O15294|OGT1_HUMAN	330.07	UDP-N-acetylglucosamine--peptide N-acetylglucosaminyltransferase 110 kDa subunit OS=Homo sapiens OX=9606 GN=OGT PE=1 SV=3
666	TRUE	Q9Y580|RBM7_HUMAN	329.678	RNA-binding protein 7 OS=Homo sapiens OX=9606 GN=RBM7 PE=1 SV=1
667	TRUE	P53597|SUCA_HUMAN	329.112	Succinate--CoA ligase [ADP/GDP-forming] subunit alpha, mitochondrial OS=Homo sapiens OX=9606 GN=SUCLG1 PE=1 SV=4
668	TRUE	Q96F86|EDC3_HUMAN	328.582	Enhancer of mRNA-decapping protein 3 OS=Homo sapiens OX=9606 GN=EDC3 PE=1 SV=1
669	TRUE	P61313|RL15_HUMAN	328.556	Large ribosomal subunit protein eL15 OS=Homo sapiens OX=9606 GN=RPL15 PE=1 SV=2
670	TRUE	Q12792|TWF1_HUMAN	328.551	Twinfilin-1 OS=Homo sapiens OX=9606 GN=TWF1 PE=1 SV=3
671	TRUE	P12035|K2C3_HUMAN	328.513	Keratin, type II cytoskeletal 3 OS=Homo sapiens OX=9606 GN=KRT3 PE=1 SV=3
672	TRUE	Q6YN16|HSDL2_HUMAN	328.331	Hydroxysteroid dehydrogenase-like protein 2 OS=Homo sapiens OX=9606 GN=HSDL2 PE=1 SV=1
673	TRUE	Q96C01|F136A_HUMAN	328.193	Protein FAM136A OS=Homo sapiens OX=9606 GN=FAM136A PE=1 SV=1
674	TRUE	Q9H074|PAIP1_HUMAN	328.034	Polyadenylate-binding protein-interacting protein 1 OS=Homo sapiens OX=9606 GN=PAIP1 PE=1 SV=1
675	TRUE	P14649|MYL6B_HUMAN	327.684	Myosin light chain 6B OS=Homo sapiens OX=9606 GN=MYL6B PE=1 SV=1
676	TRUE	Q9UK59|DBR1_HUMAN	327.482	Lariat debranching enzyme OS=Homo sapiens OX=9606 GN=DBR1 PE=1 SV=2
677	TRUE	Q96GK7|FAH2A_HUMAN	327.235	Fumarylacetoacetate hydrolase domain-containing protein 2A OS=Homo sapiens OX=9606 GN=FAHD2A PE=1 SV=1
677	FALSE	Q6P2I3|FAH2B_HUMAN	262.024	Fumarylacetoacetate hydrolase domain-containing protein 2B OS=Homo sapiens OX=9606 GN=FAHD2B PE=1 SV=1
678	TRUE	O95983|MBD3_HUMAN	327.148	Methyl-CpG-binding domain protein 3 OS=Homo sapiens OX=9606 GN=MBD3 PE=1 SV=1
679	TRUE	Q9H0L4|CSTFT_HUMAN	327.033	Cleavage stimulation factor subunit 2 tau variant OS=Homo sapiens OX=9606 GN=CSTF2T PE=1 SV=1
680	TRUE	P28066|PSA5_HUMAN	326.618	Proteasome subunit alpha type-5 OS=Homo sapiens OX=9606 GN=PSMA5 PE=1 SV=3
681	TRUE	Q13868|EXOS2_HUMAN	326.432	Exosome complex component RRP4 OS=Homo sapiens OX=9606 GN=EXOSC2 PE=1 SV=2
682	TRUE	P18124|RL7_HUMAN	325.621	Large ribosomal subunit protein uL30 OS=Homo sapiens OX=9606 GN=RPL7 PE=1 SV=1
683	TRUE	Q9BXP5|SRRT_HUMAN	325.572	Serrate RNA effector molecule homolog OS=Homo sapiens OX=9606 GN=SRRT PE=1 SV=1
684	TRUE	Q9NYL9|TMOD3_HUMAN	325.417	Tropomodulin-3 OS=Homo sapiens OX=9606 GN=TMOD3 PE=1 SV=1
684	FALSE	Q9NZR1|TMOD2_HUMAN	118.972	Tropomodulin-2 OS=Homo sapiens OX=9606 GN=TMOD2 PE=1 SV=1
684	FALSE	P28289|TMOD1_HUMAN	113.697	Tropomodulin-1 OS=Homo sapiens OX=9606 GN=TMOD1 PE=1 SV=1
685	TRUE	P45974|UBP5_HUMAN	325.368	Ubiquitin carboxyl-terminal hydrolase 5 OS=Homo sapiens OX=9606 GN=USP5 PE=1 SV=2
686	TRUE	P00734|THRB_HUMAN	325.269	Prothrombin OS=Homo sapiens OX=9606 GN=F2 PE=1 SV=2
687	TRUE	P61019|RAB2A_HUMAN	325.063	Ras-related protein Rab-2A OS=Homo sapiens OX=9606 GN=RAB2A PE=1 SV=1
687	FALSE	Q8WUD1|RAB2B_HUMAN	282.324	Ras-related protein Rab-2B OS=Homo sapiens OX=9606 GN=RAB2B PE=1 SV=1
688	TRUE	O14639|ABLM1_HUMAN	325.045	Actin-binding LIM protein 1 OS=Homo sapiens OX=9606 GN=ABLIM1 PE=1 SV=3
689	TRUE	Q9HD26|GOPC_HUMAN	325.016	Golgi-associated PDZ and coiled-coil motif-containing protein OS=Homo sapiens OX=9606 GN=GOPC PE=1 SV=1
690	TRUE	P37837|TALDO_HUMAN	324.952	Transaldolase OS=Homo sapiens OX=9606 GN=TALDO1 PE=1 SV=2
691	TRUE	P36871|PGM1_HUMAN	324.933	Phosphoglucomutase-1 OS=Homo sapiens OX=9606 GN=PGM1 PE=1 SV=3
692	TRUE	O94905|ERLN2_HUMAN	324.896	Erlin-2 OS=Homo sapiens OX=9606 GN=ERLIN2 PE=1 SV=1
692	FALSE	O75477|ERLN1_HUMAN	186.154	Erlin-1 OS=Homo sapiens OX=9606 GN=ERLIN1 PE=1 SV=2
693	TRUE	Q3ZCQ8|TIM50_HUMAN	324.839	Mitochondrial import inner membrane translocase subunit TIM50 OS=Homo sapiens OX=9606 GN=TIMM50 PE=1 SV=2
694	TRUE	P62910|RL32_HUMAN	324.723	Large ribosomal subunit protein eL32 OS=Homo sapiens OX=9606 GN=RPL32 PE=1 SV=2
695	TRUE	Q96PU8|QKI_HUMAN	324.693	KH domain-containing RNA-binding protein QKI OS=Homo sapiens OX=9606 GN=QKI PE=1 SV=1
696	TRUE	Q9GZS3|SKI8_HUMAN	324.496	Superkiller complex protein 8 OS=Homo sapiens OX=9606 GN=SKIC8 PE=1 SV=1
697	TRUE	O94842|TOX4_HUMAN	324.125	TOX high mobility group box family member 4 OS=Homo sapiens OX=9606 GN=TOX4 PE=1 SV=1
697	FALSE	O15405|TOX3_HUMAN	191.039	TOX high mobility group box family member 3 OS=Homo sapiens OX=9606 GN=TOX3 PE=1 SV=2
697	FALSE	Q96NM4|TOX2_HUMAN	130.748	TOX high mobility group box family member 2 OS=Homo sapiens OX=9606 GN=TOX2 PE=1 SV=2
697	FALSE	O94900|TOX_HUMAN	120.582	Thymocyte selection-associated high mobility group box protein TOX OS=Homo sapiens OX=9606 GN=TOX PE=1 SV=3
698	TRUE	Q96C36|P5CR2_HUMAN	324.113	Pyrroline-5-carboxylate reductase 2 OS=Homo sapiens OX=9606 GN=PYCR2 PE=1 SV=1
699	TRUE	Q12972|PP1R8_HUMAN	324.022	Nuclear inhibitor of protein phosphatase 1 OS=Homo sapiens OX=9606 GN=PPP1R8 PE=1 SV=2
700	TRUE	O75347|TBCA_HUMAN	323.61	Tubulin-specific chaperone A OS=Homo sapiens OX=9606 GN=TBCA PE=1 SV=3
701	TRUE	Q99439|CNN2_HUMAN	323.469	Calponin-2 OS=Homo sapiens OX=9606 GN=CNN2 PE=1 SV=4
702	TRUE	P04792|HSPB1_HUMAN	322.684	Heat shock protein beta-1 OS=Homo sapiens OX=9606 GN=HSPB1 PE=1 SV=2
703	TRUE	P52594|AGFG1_HUMAN	322.388	Arf-GAP domain and FG repeat-containing protein 1 OS=Homo sapiens OX=9606 GN=AGFG1 PE=1 SV=2
704	TRUE	Q8N1N4|K2C78_HUMAN	322.323	Keratin, type II cytoskeletal 78 OS=Homo sapiens OX=9606 GN=KRT78 PE=1 SV=2
705	TRUE	P55060|XPO2_HUMAN	322.292	Exportin-2 OS=Homo sapiens OX=9606 GN=CSE1L PE=1 SV=3
706	TRUE	Q9NYU2|UGGG1_HUMAN	322.268	UDP-glucose:glycoprotein glucosyltransferase 1 OS=Homo sapiens OX=9606 GN=UGGT1 PE=1 SV=3
707	TRUE	Q96HS1|PGAM5_HUMAN	322.232	Serine/threonine-protein phosphatase PGAM5, mitochondrial OS=Homo sapiens OX=9606 GN=PGAM5 PE=1 SV=2
708	TRUE	P16403|H12_HUMAN	322.03	Histone H1.2 OS=Homo sapiens OX=9606 GN=H1-2 PE=1 SV=2
709	TRUE	P10412|H14_HUMAN	321.958	Histone H1.4 OS=Homo sapiens OX=9606 GN=H1-4 PE=1 SV=2
710	TRUE	P62714|PP2AB_HUMAN	321.913	Serine/threonine-protein phosphatase 2A catalytic subunit beta isoform OS=Homo sapiens OX=9606 GN=PPP2CB PE=1 SV=1
711	TRUE	P67775|PP2AA_HUMAN	321.746	Serine/threonine-protein phosphatase 2A catalytic subunit alpha isoform OS=Homo sapiens OX=9606 GN=PPP2CA PE=1 SV=1
712	TRUE	Q13405|RM49_HUMAN	321.647	Large ribosomal subunit protein mL49 OS=Homo sapiens OX=9606 GN=MRPL49 PE=1 SV=1
713	TRUE	O75150|BRE1B_HUMAN	321.539	E3 ubiquitin-protein ligase BRE1B OS=Homo sapiens OX=9606 GN=RNF40 PE=1 SV=5
714	TRUE	Q9H0W9|CK054_HUMAN	321.468	Ester hydrolase C11orf54 OS=Homo sapiens OX=9606 GN=C11orf54 PE=1 SV=1
715	TRUE	Q99459|CDC5L_HUMAN	321.428	Cell division cycle 5-like protein OS=Homo sapiens OX=9606 GN=CDC5L PE=1 SV=2
716	TRUE	P62280|RS11_HUMAN	321.308	Small ribosomal subunit protein uS17 OS=Homo sapiens OX=9606 GN=RPS11 PE=1 SV=3
717	TRUE	Q9UHV9|PFD2_HUMAN	321.205	Prefoldin subunit 2 OS=Homo sapiens OX=9606 GN=PFDN2 PE=1 SV=1
718	TRUE	P61158|ARP3_HUMAN	320.985	Actin-related protein 3 OS=Homo sapiens OX=9606 GN=ACTR3 PE=1 SV=3
719	TRUE	Q8TAT6|NPL4_HUMAN	320.855	Nuclear protein localization protein 4 homolog OS=Homo sapiens OX=9606 GN=NPLOC4 PE=1 SV=3
720	TRUE	Q99426|TBCB_HUMAN	320.854	Tubulin-folding cofactor B OS=Homo sapiens OX=9606 GN=TBCB PE=1 SV=2
721	TRUE	Q9GZV4|IF5A2_HUMAN	320.699	Eukaryotic translation initiation factor 5A-2 OS=Homo sapiens OX=9606 GN=EIF5A2 PE=1 SV=3
722	TRUE	Q9UJC3|HOOK1_HUMAN	320.521	Protein Hook homolog 1 OS=Homo sapiens OX=9606 GN=HOOK1 PE=1 SV=2
723	TRUE	Q9NWS0|PIHD1_HUMAN	320.44	PIH1 domain-containing protein 1 OS=Homo sapiens OX=9606 GN=PIH1D1 PE=1 SV=1
724	TRUE	P00374|DYR_HUMAN	320.002	Dihydrofolate reductase OS=Homo sapiens OX=9606 GN=DHFR PE=1 SV=2
724	FALSE	Q86XF0|DYR2_HUMAN	165.896	Dihydrofolate reductase 2, mitochondrial OS=Homo sapiens OX=9606 GN=DHFR2 PE=1 SV=1
725	TRUE	P16401|H15_HUMAN	320.002	Histone H1.5 OS=Homo sapiens OX=9606 GN=H1-5 PE=1 SV=3
726	TRUE	Q9NPD3|EXOS4_HUMAN	319.966	Exosome complex component RRP41 OS=Homo sapiens OX=9606 GN=EXOSC4 PE=1 SV=3
727	TRUE	P54578|UBP14_HUMAN	319.943	Ubiquitin carboxyl-terminal hydrolase 14 OS=Homo sapiens OX=9606 GN=USP14 PE=1 SV=3
728	TRUE	Q9Y3B7|RM11_HUMAN	319.752	Large ribosomal subunit protein uL11m OS=Homo sapiens OX=9606 GN=MRPL11 PE=1 SV=1
729	TRUE	Q16822|PCKGM_HUMAN	319.461	Phosphoenolpyruvate carboxykinase [GTP], mitochondrial OS=Homo sapiens OX=9606 GN=PCK2 PE=1 SV=4
730	TRUE	Q15691|MARE1_HUMAN	319.265	Microtubule-associated protein RP/EB family member 1 OS=Homo sapiens OX=9606 GN=MAPRE1 PE=1 SV=3
730	FALSE	Q9UPY8|MARE3_HUMAN	115.619	Microtubule-associated protein RP/EB family member 3 OS=Homo sapiens OX=9606 GN=MAPRE3 PE=1 SV=1
731	TRUE	P08243|ASNS_HUMAN	319.207	Asparagine synthetase [glutamine-hydrolyzing] OS=Homo sapiens OX=9606 GN=ASNS PE=1 SV=4
732	TRUE	P48449|LSS_HUMAN	318.929	Lanosterol synthase OS=Homo sapiens OX=9606 GN=LSS PE=1 SV=1
733	TRUE	Q9NZN8|CNOT2_HUMAN	318.705	CCR4-NOT transcription complex subunit 2 OS=Homo sapiens OX=9606 GN=CNOT2 PE=1 SV=1
734	TRUE	P62805|H4_HUMAN	318.41	Histone H4 OS=Homo sapiens OX=9606 GN=H4C1 PE=1 SV=2
735	TRUE	Q75N03|HAKAI_HUMAN	317.704	E3 ubiquitin-protein ligase Hakai OS=Homo sapiens OX=9606 GN=CBLL1 PE=1 SV=1
736	TRUE	Q9UKK9|NUDT5_HUMAN	317.543	ADP-sugar pyrophosphatase OS=Homo sapiens OX=9606 GN=NUDT5 PE=1 SV=1
737	TRUE	P06733|ENOA_HUMAN	317.213	Alpha-enolase OS=Homo sapiens OX=9606 GN=ENO1 PE=1 SV=2
737	FALSE	P13929|ENOB_HUMAN	126.366	Beta-enolase OS=Homo sapiens OX=9606 GN=ENO3 PE=1 SV=5
738	TRUE	P61204|ARF3_HUMAN	316.882	ADP-ribosylation factor 3 OS=Homo sapiens OX=9606 GN=ARF3 PE=1 SV=2
738	TRUE	P84077|ARF1_HUMAN	316.882	ADP-ribosylation factor 1 OS=Homo sapiens OX=9606 GN=ARF1 PE=1 SV=2
739	TRUE	Q6ZWJ1|STXB4_HUMAN	316.815	Syntaxin-binding protein 4 OS=Homo sapiens OX=9606 GN=STXBP4 PE=1 SV=2
740	TRUE	O00165|HAX1_HUMAN	315.688	HCLS1-associated protein X-1 OS=Homo sapiens OX=9606 GN=HAX1 PE=1 SV=2
741	TRUE	O60216|RAD21_HUMAN	315.559	Double-strand-break repair protein rad21 homolog OS=Homo sapiens OX=9606 GN=RAD21 PE=1 SV=2
741	FALSE	Q9H4I0|RD21L_HUMAN	124.001	Double-strand-break repair protein rad21-like protein 1 OS=Homo sapiens OX=9606 GN=RAD21L1 PE=2 SV=3
742	TRUE	Q6ZN17|LN28B_HUMAN	315.423	Protein lin-28 homolog B OS=Homo sapiens OX=9606 GN=LIN28B PE=1 SV=1
743	TRUE	P04181|OAT_HUMAN	315.169	Ornithine aminotransferase, mitochondrial OS=Homo sapiens OX=9606 GN=OAT PE=1 SV=1
744	TRUE	P14678|RSMB_HUMAN	315.139	Small nuclear ribonucleoprotein-associated proteins B and B' OS=Homo sapiens OX=9606 GN=SNRPB PE=1 SV=2
744	FALSE	P63162|RSMN_HUMAN	295.557	Small nuclear ribonucleoprotein-associated protein N OS=Homo sapiens OX=9606 GN=SNRPN PE=1 SV=1
745	TRUE	Q9UHR4|BI2L1_HUMAN	315.042	Brain-specific angiogenesis inhibitor 1-associated protein 2-like protein 1 OS=Homo sapiens OX=9606 GN=BAIAP2L1 PE=1 SV=2
746	TRUE	Q9Y5A9|YTHD2_HUMAN	314.882	YTH domain-containing family protein 2 OS=Homo sapiens OX=9606 GN=YTHDF2 PE=1 SV=2
747	TRUE	Q13423|NNTM_HUMAN	314.881	NAD(P) transhydrogenase, mitochondrial OS=Homo sapiens OX=9606 GN=NNT PE=1 SV=3
748	TRUE	Q13363|CTBP1_HUMAN	314.372	C-terminal-binding protein 1 OS=Homo sapiens OX=9606 GN=CTBP1 PE=1 SV=2
748	FALSE	P56545|CTBP2_HUMAN	124.274	C-terminal-binding protein 2 OS=Homo sapiens OX=9606 GN=CTBP2 PE=1 SV=1
749	TRUE	Q9BSU3|NAA11_HUMAN	313.913	N-alpha-acetyltransferase 11 OS=Homo sapiens OX=9606 GN=NAA11 PE=1 SV=3
750	TRUE	Q9BX40|LS14B_HUMAN	313.518	Protein LSM14 homolog B OS=Homo sapiens OX=9606 GN=LSM14B PE=1 SV=1
751	TRUE	P54819|KAD2_HUMAN	313.481	Adenylate kinase 2, mitochondrial OS=Homo sapiens OX=9606 GN=AK2 PE=1 SV=2
752	TRUE	Q9BTE6|AASD1_HUMAN	313.226	Alanyl-tRNA editing protein Aarsd1 OS=Homo sapiens OX=9606 GN=AARSD1 PE=1 SV=2
753	TRUE	P62829|RL23_HUMAN	313.103	Large ribosomal subunit protein uL14 OS=Homo sapiens OX=9606 GN=RPL23 PE=1 SV=1
754	TRUE	Q6RFH5|WDR74_HUMAN	313.085	WD repeat-containing protein 74 OS=Homo sapiens OX=9606 GN=WDR74 PE=1 SV=1
755	TRUE	Q14676|MDC1_HUMAN	313.036	Mediator of DNA damage checkpoint protein 1 OS=Homo sapiens OX=9606 GN=MDC1 PE=1 SV=3
756	TRUE	Q07021|C1QBP_HUMAN	312.964	Complement component 1 Q subcomponent-binding protein, mitochondrial OS=Homo sapiens OX=9606 GN=C1QBP PE=1 SV=1
757	TRUE	P83916|CBX1_HUMAN	312.749	Chromobox protein homolog 1 OS=Homo sapiens OX=9606 GN=CBX1 PE=1 SV=1
758	TRUE	P82663|RT25_HUMAN	312.477	Small ribosomal subunit protein mS25 OS=Homo sapiens OX=9606 GN=MRPS25 PE=1 SV=1
759	TRUE	Q15024|EXOS7_HUMAN	312.115	Exosome complex component RRP42 OS=Homo sapiens OX=9606 GN=EXOSC7 PE=1 SV=3
760	TRUE	P62633|CNBP_HUMAN	312.042	CCHC-type zinc finger nucleic acid binding protein OS=Homo sapiens OX=9606 GN=CNBP PE=1 SV=1
761	TRUE	Q15008|PSMD6_HUMAN	311.809	26S proteasome non-ATPase regulatory subunit 6 OS=Homo sapiens OX=9606 GN=PSMD6 PE=1 SV=1
762	TRUE	Q86TG7|PEG10_HUMAN	311.749	Retrotransposon-derived protein PEG10 OS=Homo sapiens OX=9606 GN=PEG10 PE=1 SV=2
763	TRUE	Q99519|NEUR1_HUMAN	311.496	Sialidase-1 OS=Homo sapiens OX=9606 GN=NEU1 PE=1 SV=1
764	TRUE	P30044|PRDX5_HUMAN	311.368	Peroxiredoxin-5, mitochondrial OS=Homo sapiens OX=9606 GN=PRDX5 PE=1 SV=4
765	TRUE	Q8TEW0|PARD3_HUMAN	311.272	Partitioning defective 3 homolog OS=Homo sapiens OX=9606 GN=PARD3 PE=1 SV=2
766	TRUE	P04179|SODM_HUMAN	310.995	Superoxide dismutase [Mn], mitochondrial OS=Homo sapiens OX=9606 GN=SOD2 PE=1 SV=3
767	TRUE	P26440|IVD_HUMAN	310.662	Isovaleryl-CoA dehydrogenase, mitochondrial OS=Homo sapiens OX=9606 GN=IVD PE=1 SV=2
768	TRUE	Q99447|PCY2_HUMAN	310.257	Ethanolamine-phosphate cytidylyltransferase OS=Homo sapiens OX=9606 GN=PCYT2 PE=1 SV=1
769	TRUE	P18621|RL17_HUMAN	310.25	Large ribosomal subunit protein uL22 OS=Homo sapiens OX=9606 GN=RPL17 PE=1 SV=3
770	TRUE	P51148|RAB5C_HUMAN	310.067	Ras-related protein Rab-5C OS=Homo sapiens OX=9606 GN=RAB5C PE=1 SV=2
771	TRUE	P51858|HDGF_HUMAN	309.931	Hepatoma-derived growth factor OS=Homo sapiens OX=9606 GN=HDGF PE=1 SV=1
771	FALSE	O75475|PSIP1_HUMAN	49.8204	PC4 and SFRS1-interacting protein OS=Homo sapiens OX=9606 GN=PSIP1 PE=1 SV=1
771	FALSE	Q7Z4V5|HDGR2_HUMAN	49.8204	Hepatoma-derived growth factor-related protein 2 OS=Homo sapiens OX=9606 GN=HDGFL2 PE=1 SV=1
771	FALSE	Q9Y3E1|HDGR3_HUMAN	49.8204	Hepatoma-derived growth factor-related protein 3 OS=Homo sapiens OX=9606 GN=HDGFL3 PE=1 SV=1
772	TRUE	O76071|CIAO1_HUMAN	309.866	Probable cytosolic iron-sulfur protein assembly protein CIAO1 OS=Homo sapiens OX=9606 GN=CIAO1 PE=1 SV=1
773	TRUE	P51948|MAT1_HUMAN	309.772	CDK-activating kinase assembly factor MAT1 OS=Homo sapiens OX=9606 GN=MNAT1 PE=1 SV=1
774	TRUE	P06730|IF4E_HUMAN	309.231	Eukaryotic translation initiation factor 4E OS=Homo sapiens OX=9606 GN=EIF4E PE=1 SV=2
774	FALSE	A6NMX2|I4E1B_HUMAN	98.6414	Eukaryotic translation initiation factor 4E type 1B OS=Homo sapiens OX=9606 GN=EIF4E1B PE=1 SV=3
775	TRUE	P46977|STT3A_HUMAN	309.196	Dolichyl-diphosphooligosaccharide--protein glycosyltransferase subunit STT3A OS=Homo sapiens OX=9606 GN=STT3A PE=1 SV=2
776	TRUE	P10644|KAP0_HUMAN	308.848	cAMP-dependent protein kinase type I-alpha regulatory subunit OS=Homo sapiens OX=9606 GN=PRKAR1A PE=1 SV=1
776	FALSE	P31321|KAP1_HUMAN	100.697	cAMP-dependent protein kinase type I-beta regulatory subunit OS=Homo sapiens OX=9606 GN=PRKAR1B PE=1 SV=4
777	TRUE	P17661|DESM_HUMAN	308.709	Desmin OS=Homo sapiens OX=9606 GN=DES PE=1 SV=3
778	TRUE	Q7Z7K6|CENPV_HUMAN	308.702	Centromere protein V OS=Homo sapiens OX=9606 GN=CENPV PE=1 SV=1
778	FALSE	A0A0U1RRI6|CENL3_HUMAN	106.808	Centromere protein V-like protein 3 OS=Homo sapiens OX=9606 GN=CENPVL3 PE=3 SV=2
778	FALSE	P0DPI3|CENL2_HUMAN	106.808	Centromere protein V-like protein 2 OS=Homo sapiens OX=9606 GN=CENPVL2 PE=3 SV=1
778	FALSE	A0A0U1RR11|CENL1_HUMAN	106.808	Centromere protein V-like protein 1 OS=Homo sapiens OX=9606 GN=CENPVL1 PE=2 SV=1
779	TRUE	O94776|MTA2_HUMAN	308.644	Metastasis-associated protein MTA2 OS=Homo sapiens OX=9606 GN=MTA2 PE=1 SV=1
780	TRUE	Q8NFQ8|TOIP2_HUMAN	308.584	Torsin-1A-interacting protein 2 OS=Homo sapiens OX=9606 GN=TOR1AIP2 PE=1 SV=1
780	FALSE	Q5JTV8|TOIP1_HUMAN	120.263	Torsin-1A-interacting protein 1 OS=Homo sapiens OX=9606 GN=TOR1AIP1 PE=1 SV=2
781	TRUE	Q9ULV4|COR1C_HUMAN	308.248	Coronin-1C OS=Homo sapiens OX=9606 GN=CORO1C PE=1 SV=1
781	FALSE	Q6QEF8|CORO6_HUMAN	88.6994	Coronin-6 OS=Homo sapiens OX=9606 GN=CORO6 PE=1 SV=2
782	TRUE	Q9H2W6|RM46_HUMAN	308.017	Large ribosomal subunit protein mL46 OS=Homo sapiens OX=9606 GN=MRPL46 PE=1 SV=1
783	TRUE	P36542|ATPG_HUMAN	307.772	ATP synthase subunit gamma, mitochondrial OS=Homo sapiens OX=9606 GN=ATP5F1C PE=1 SV=1
784	TRUE	P35222|CTNB1_HUMAN	307.659	Catenin beta-1 OS=Homo sapiens OX=9606 GN=CTNNB1 PE=1 SV=1
785	TRUE	P43487|RANG_HUMAN	307.623	Ran-specific GTPase-activating protein OS=Homo sapiens OX=9606 GN=RANBP1 PE=1 SV=1
786	TRUE	Q96IF1|AJUBA_HUMAN	307.393	LIM domain-containing protein ajuba OS=Homo sapiens OX=9606 GN=AJUBA PE=1 SV=1
787	TRUE	P62241|RS8_HUMAN	307.216	Small ribosomal subunit protein eS8 OS=Homo sapiens OX=9606 GN=RPS8 PE=1 SV=2
788	TRUE	P49792|RBP2_HUMAN	306.739	E3 SUMO-protein ligase RanBP2 OS=Homo sapiens OX=9606 GN=RANBP2 PE=1 SV=2
788	FALSE	P0DJD1|RGPD2_HUMAN	127.639	RANBP2-like and GRIP domain-containing protein 2 OS=Homo sapiens OX=9606 GN=RGPD2 PE=2 SV=1
788	FALSE	A6NKT7|RGPD3_HUMAN	127.639	RanBP2-like and GRIP domain-containing protein 3 OS=Homo sapiens OX=9606 GN=RGPD3 PE=3 SV=2
788	FALSE	Q7Z3J3|RGPD4_HUMAN	127.639	RanBP2-like and GRIP domain-containing protein 4 OS=Homo sapiens OX=9606 GN=RGPD4 PE=2 SV=3
788	FALSE	P0DJD0|RGPD1_HUMAN	127.639	RANBP2-like and GRIP domain-containing protein 1 OS=Homo sapiens OX=9606 GN=RGPD1 PE=2 SV=1
789	TRUE	Q9NVS9|PNPO_HUMAN	306.453	Pyridoxine-5'-phosphate oxidase OS=Homo sapiens OX=9606 GN=PNPO PE=1 SV=1
790	TRUE	O43402|EMC8_HUMAN	306.375	ER membrane protein complex subunit 8 OS=Homo sapiens OX=9606 GN=EMC8 PE=1 SV=1
791	TRUE	Q96RQ3|MCCA_HUMAN	306.294	Methylcrotonoyl-CoA carboxylase subunit alpha, mitochondrial OS=Homo sapiens OX=9606 GN=MCCC1 PE=1 SV=3
792	TRUE	Q9Y285|SYFA_HUMAN	306.045	Phenylalanine--tRNA ligase alpha subunit OS=Homo sapiens OX=9606 GN=FARSA PE=1 SV=3
793	TRUE	Q15262|PTPRK_HUMAN	305.671	Receptor-type tyrosine-protein phosphatase kappa OS=Homo sapiens OX=9606 GN=PTPRK PE=1 SV=2
793	FALSE	P28827|PTPRM_HUMAN	121.299	Receptor-type tyrosine-protein phosphatase mu OS=Homo sapiens OX=9606 GN=PTPRM PE=1 SV=2
794	TRUE	P55036|PSMD4_HUMAN	305.565	26S proteasome non-ATPase regulatory subunit 4 OS=Homo sapiens OX=9606 GN=PSMD4 PE=1 SV=1
794	FALSE	A2A3N6|PIPSL_HUMAN	165.36	Putative PIP5K1A and PSMD4-like protein OS=Homo sapiens OX=9606 GN=PIPSL PE=5 SV=1
795	TRUE	Q16658|FSCN1_HUMAN	305.529	Fascin OS=Homo sapiens OX=9606 GN=FSCN1 PE=1 SV=3
796	TRUE	Q6PI48|SYDM_HUMAN	305.358	Aspartate--tRNA ligase, mitochondrial OS=Homo sapiens OX=9606 GN=DARS2 PE=1 SV=1
797	TRUE	P05388|RLA0_HUMAN	305.249	Large ribosomal subunit protein uL10 OS=Homo sapiens OX=9606 GN=RPLP0 PE=1 SV=1
797	FALSE	Q8NHW5|RLA0L_HUMAN	284.133	Putative ribosomal protein uL10-like OS=Homo sapiens OX=9606 GN=RPLP0P6 PE=5 SV=1
798	TRUE	Q7Z2W4|ZCCHV_HUMAN	305.025	Zinc finger CCCH-type antiviral protein 1 OS=Homo sapiens OX=9606 GN=ZC3HAV1 PE=1 SV=3
799	TRUE	P26373|RL13_HUMAN	304.796	Large ribosomal subunit protein eL13 OS=Homo sapiens OX=9606 GN=RPL13 PE=1 SV=4
800	TRUE	Q9NP79|VTA1_HUMAN	304.467	Vacuolar protein sorting-associated protein VTA1 homolog OS=Homo sapiens OX=9606 GN=VTA1 PE=1 SV=1
801	TRUE	P27144|KAD4_HUMAN	303.972	Adenylate kinase 4, mitochondrial OS=Homo sapiens OX=9606 GN=AK4 PE=1 SV=1
802	TRUE	P49959|MRE11_HUMAN	303.847	Double-strand break repair protein MRE11 OS=Homo sapiens OX=9606 GN=MRE11 PE=1 SV=3
803	TRUE	P47897|SYQ_HUMAN	303.515	Glutamine--tRNA ligase OS=Homo sapiens OX=9606 GN=QARS1 PE=1 SV=1
804	TRUE	Q8NDX5|PHC3_HUMAN	303.492	Polyhomeotic-like protein 3 OS=Homo sapiens OX=9606 GN=PHC3 PE=1 SV=1
805	TRUE	Q9C0C2|TB182_HUMAN	303.267	182 kDa tankyrase-1-binding protein OS=Homo sapiens OX=9606 GN=TNKS1BP1 PE=1 SV=4
806	TRUE	O43488|ARK72_HUMAN	303.018	Aflatoxin B1 aldehyde reductase member 2 OS=Homo sapiens OX=9606 GN=AKR7A2 PE=1 SV=3
806	FALSE	Q8NHP1|ARK74_HUMAN	128.447	Aflatoxin B1 aldehyde reductase member 4 OS=Homo sapiens OX=9606 GN=AKR7L PE=2 SV=7
807	TRUE	P11766|ADHX_HUMAN	302.881	Alcohol dehydrogenase class-3 OS=Homo sapiens OX=9606 GN=ADH5 PE=1 SV=4
808	TRUE	P19387|RPB3_HUMAN	302.842	DNA-directed RNA polymerase II subunit RPB3 OS=Homo sapiens OX=9606 GN=POLR2C PE=1 SV=2
809	TRUE	O60664|PLIN3_HUMAN	302.818	Perilipin-3 OS=Homo sapiens OX=9606 GN=PLIN3 PE=1 SV=3
810	TRUE	Q9Y262|EIF3L_HUMAN	302.406	Eukaryotic translation initiation factor 3 subunit L OS=Homo sapiens OX=9606 GN=EIF3L PE=1 SV=1
811	TRUE	O00161|SNP23_HUMAN	302.319	Synaptosomal-associated protein 23 OS=Homo sapiens OX=9606 GN=SNAP23 PE=1 SV=1
812	TRUE	Q53EL6|PDCD4_HUMAN	301.946	Programmed cell death protein 4 OS=Homo sapiens OX=9606 GN=PDCD4 PE=1 SV=2
813	TRUE	Q9H2U2|IPYR2_HUMAN	301.788	Inorganic pyrophosphatase 2, mitochondrial OS=Homo sapiens OX=9606 GN=PPA2 PE=1 SV=2
814	TRUE	Q9Y2D5|AKAP2_HUMAN	301.732	A-kinase anchor protein 2 OS=Homo sapiens OX=9606 GN=AKAP2 PE=1 SV=3
815	TRUE	P61964|WDR5_HUMAN	301.602	WD repeat-containing protein 5 OS=Homo sapiens OX=9606 GN=WDR5 PE=1 SV=1
816	TRUE	P15924|DESP_HUMAN	301.577	Desmoplakin OS=Homo sapiens OX=9606 GN=DSP PE=1 SV=3
817	TRUE	Q8WUM0|NU133_HUMAN	301.474	Nuclear pore complex protein Nup133 OS=Homo sapiens OX=9606 GN=NUP133 PE=1 SV=2
818	TRUE	Q14166|TTL12_HUMAN	301.442	Tubulin--tyrosine ligase-like protein 12 OS=Homo sapiens OX=9606 GN=TTLL12 PE=1 SV=2
819	TRUE	Q9Y277|VDAC3_HUMAN	301.331	Voltage-dependent anion-selective channel protein 3 OS=Homo sapiens OX=9606 GN=VDAC3 PE=1 SV=1
820	TRUE	Q9BPW8|NIPS1_HUMAN	300.807	Protein NipSnap homolog 1 OS=Homo sapiens OX=9606 GN=NIPSNAP1 PE=1 SV=1
821	TRUE	P30085|KCY_HUMAN	300.757	UMP-CMP kinase OS=Homo sapiens OX=9606 GN=CMPK1 PE=1 SV=3
822	TRUE	Q9BRQ6|MIC25_HUMAN	300.578	MICOS complex subunit MIC25 OS=Homo sapiens OX=9606 GN=CHCHD6 PE=1 SV=1
823	TRUE	P46781|RS9_HUMAN	300.554	Small ribosomal subunit protein uS4 OS=Homo sapiens OX=9606 GN=RPS9 PE=1 SV=3
824	TRUE	P17036|ZNF3_HUMAN	300.3	Zinc finger protein 3 OS=Homo sapiens OX=9606 GN=ZNF3 PE=1 SV=3
825	TRUE	O14910|LIN7A_HUMAN	299.779	Protein lin-7 homolog A OS=Homo sapiens OX=9606 GN=LIN7A PE=1 SV=2
826	TRUE	Q92665|RT31_HUMAN	299.704	Small ribosomal subunit protein mS31 OS=Homo sapiens OX=9606 GN=MRPS31 PE=1 SV=3
827	TRUE	Q5XKE5|K2C79_HUMAN	299.468	Keratin, type II cytoskeletal 79 OS=Homo sapiens OX=9606 GN=KRT79 PE=1 SV=2
828	TRUE	Q06787|FMR1_HUMAN	299.464	Fragile X messenger ribonucleoprotein 1 OS=Homo sapiens OX=9606 GN=FMR1 PE=1 SV=1
829	TRUE	Q9UL25|RAB21_HUMAN	299.428	Ras-related protein Rab-21 OS=Homo sapiens OX=9606 GN=RAB21 PE=1 SV=3
830	TRUE	Q12800|TFCP2_HUMAN	299.266	Alpha-globin transcription factor CP2 OS=Homo sapiens OX=9606 GN=TFCP2 PE=1 SV=2
831	TRUE	Q9UNF0|PACN2_HUMAN	299.223	Protein kinase C and casein kinase substrate in neurons protein 2 OS=Homo sapiens OX=9606 GN=PACSIN2 PE=1 SV=2
832	TRUE	Q9NR56|MBNL1_HUMAN	298.261	Muscleblind-like protein 1 OS=Homo sapiens OX=9606 GN=MBNL1 PE=1 SV=2
832	FALSE	Q5VZF2|MBNL2_HUMAN	250.477	Muscleblind-like protein 2 OS=Homo sapiens OX=9606 GN=MBNL2 PE=1 SV=2
833	TRUE	Q9HAV0|GBB4_HUMAN	298.238	Guanine nucleotide-binding protein subunit beta-4 OS=Homo sapiens OX=9606 GN=GNB4 PE=1 SV=3
834	TRUE	P29590|PML_HUMAN	298.173	Protein PML OS=Homo sapiens OX=9606 GN=PML PE=1 SV=3
835	TRUE	O14579|COPE_HUMAN	297.949	Coatomer subunit epsilon OS=Homo sapiens OX=9606 GN=COPE PE=1 SV=3
836	TRUE	P31323|KAP3_HUMAN	297.799	cAMP-dependent protein kinase type II-beta regulatory subunit OS=Homo sapiens OX=9606 GN=PRKAR2B PE=1 SV=3
837	TRUE	Q96A35|RM24_HUMAN	297.709	Large ribosomal subunit protein uL24m OS=Homo sapiens OX=9606 GN=MRPL24 PE=1 SV=1
838	TRUE	O00264|PGRC1_HUMAN	297.601	Membrane-associated progesterone receptor component 1 OS=Homo sapiens OX=9606 GN=PGRMC1 PE=1 SV=3
839	TRUE	P46783|RS10_HUMAN	297.552	Small ribosomal subunit protein eS10 OS=Homo sapiens OX=9606 GN=RPS10 PE=1 SV=1
839	FALSE	Q9NQ39|RS10L_HUMAN	233.203	Putative ribosomal protein eS10-like OS=Homo sapiens OX=9606 GN=RPS10P5 PE=5 SV=1
840	TRUE	P07858|CATB_HUMAN	297.456	Cathepsin B OS=Homo sapiens OX=9606 GN=CTSB PE=1 SV=3
841	TRUE	Q9NZJ9|NUDT4_HUMAN	297.328	Diphosphoinositol polyphosphate phosphohydrolase 2 OS=Homo sapiens OX=9606 GN=NUDT4 PE=1 SV=2
842	TRUE	A6NIH7|U119B_HUMAN	297.325	Protein unc-119 homolog B OS=Homo sapiens OX=9606 GN=UNC119B PE=1 SV=1
843	TRUE	P46013|KI67_HUMAN	297.13	Proliferation marker protein Ki-67 OS=Homo sapiens OX=9606 GN=MKI67 PE=1 SV=2
844	TRUE	Q53EP0|FND3B_HUMAN	297.091	Fibronectin type III domain-containing protein 3B OS=Homo sapiens OX=9606 GN=FNDC3B PE=1 SV=2
845	TRUE	Q8TCS8|PNPT1_HUMAN	297.004	Polyribonucleotide nucleotidyltransferase 1, mitochondrial OS=Homo sapiens OX=9606 GN=PNPT1 PE=1 SV=2
846	TRUE	P01023|A2MG_HUMAN	296.835	Alpha-2-macroglobulin OS=Homo sapiens OX=9606 GN=A2M PE=1 SV=3
847	TRUE	P60866|RS20_HUMAN	296.831	Small ribosomal subunit protein uS10 OS=Homo sapiens OX=9606 GN=RPS20 PE=1 SV=1
848	TRUE	Q15007|FL2D_HUMAN	296.736	Pre-mRNA-splicing regulator WTAP OS=Homo sapiens OX=9606 GN=WTAP PE=1 SV=2
849	TRUE	Q92922|SMRC1_HUMAN	296.683	SWI/SNF complex subunit SMARCC1 OS=Homo sapiens OX=9606 GN=SMARCC1 PE=1 SV=3
849	FALSE	Q8TAQ2|SMRC2_HUMAN	213.599	SWI/SNF complex subunit SMARCC2 OS=Homo sapiens OX=9606 GN=SMARCC2 PE=1 SV=1
850	TRUE	P13646|K1C13_HUMAN	296.64	Keratin, type I cytoskeletal 13 OS=Homo sapiens OX=9606 GN=KRT13 PE=1 SV=4
851	TRUE	Q9H444|CHM4B_HUMAN	296.336	Charged multivesicular body protein 4b OS=Homo sapiens OX=9606 GN=CHMP4B PE=1 SV=1
851	FALSE	Q96CF2|CHM4C_HUMAN	83.9364	Charged multivesicular body protein 4c OS=Homo sapiens OX=9606 GN=CHMP4C PE=1 SV=1
851	FALSE	P59074|CHM4P_HUMAN	77.8986	Putative charged multivesicular body protein 4B-like protein CHMP4BP1 OS=Homo sapiens OX=9606 GN=CHMP4BP1 PE=5 SV=1
852	TRUE	P22087|FBRL_HUMAN	296.306	rRNA 2'-O-methyltransferase fibrillarin OS=Homo sapiens OX=9606 GN=FBL PE=1 SV=2
852	FALSE	A6NHQ2|FBLL1_HUMAN	122.303	rRNA/tRNA 2'-O-methyltransferase fibrillarin-like protein 1 OS=Homo sapiens OX=9606 GN=FBLL1 PE=3 SV=2
853	TRUE	Q9BRP4|PAAF1_HUMAN	296.039	Proteasomal ATPase-associated factor 1 OS=Homo sapiens OX=9606 GN=PAAF1 PE=1 SV=2
854	TRUE	Q16594|TAF9_HUMAN	295.841	Transcription initiation factor TFIID subunit 9 OS=Homo sapiens OX=9606 GN=TAF9 PE=1 SV=1
854	FALSE	Q9HBM6|TAF9B_HUMAN	236.401	Transcription initiation factor TFIID subunit 9B OS=Homo sapiens OX=9606 GN=TAF9B PE=1 SV=1
855	TRUE	Q9BYJ9|YTHD1_HUMAN	295.756	YTH domain-containing family protein 1 OS=Homo sapiens OX=9606 GN=YTHDF1 PE=1 SV=1
855	FALSE	Q7Z739|YTHD3_HUMAN	219.638	YTH domain-containing family protein 3 OS=Homo sapiens OX=9606 GN=YTHDF3 PE=1 SV=1
856	TRUE	P62899|RL31_HUMAN	295.635	Large ribosomal subunit protein eL31 OS=Homo sapiens OX=9606 GN=RPL31 PE=1 SV=1
857	TRUE	Q9Y281|COF2_HUMAN	295.505	Cofilin-2 OS=Homo sapiens OX=9606 GN=CFL2 PE=1 SV=1
858	TRUE	P40939|ECHA_HUMAN	295.42	Trifunctional enzyme subunit alpha, mitochondrial OS=Homo sapiens OX=9606 GN=HADHA PE=1 SV=2
859	TRUE	Q9NQS1|AVEN_HUMAN	295.414	Cell death regulator Aven OS=Homo sapiens OX=9606 GN=AVEN PE=1 SV=1
860	TRUE	P62760|VISL1_HUMAN	295.273	Visinin-like protein 1 OS=Homo sapiens OX=9606 GN=VSNL1 PE=1 SV=2
860	FALSE	Q9UM19|HPCL4_HUMAN	138.143	Hippocalcin-like protein 4 OS=Homo sapiens OX=9606 GN=HPCAL4 PE=1 SV=3
861	TRUE	Q15738|NSDHL_HUMAN	295.205	Sterol-4-alpha-carboxylate 3-dehydrogenase, decarboxylating OS=Homo sapiens OX=9606 GN=NSDHL PE=1 SV=2
862	TRUE	P40926|MDHM_HUMAN	295.136	Malate dehydrogenase, mitochondrial OS=Homo sapiens OX=9606 GN=MDH2 PE=1 SV=3
863	TRUE	P61758|PFD3_HUMAN	295.098	Prefoldin subunit 3 OS=Homo sapiens OX=9606 GN=VBP1 PE=1 SV=4
864	TRUE	P17858|PFKAL_HUMAN	294.861	ATP-dependent 6-phosphofructokinase, liver type OS=Homo sapiens OX=9606 GN=PFKL PE=1 SV=6
864	FALSE	Q01813|PFKAP_HUMAN	119.592	ATP-dependent 6-phosphofructokinase, platelet type OS=Homo sapiens OX=9606 GN=PFKP PE=1 SV=2
865	TRUE	O60361|NDK8_HUMAN	294.679	Putative nucleoside diphosphate kinase OS=Homo sapiens OX=9606 GN=NME2P1 PE=5 SV=1
866	TRUE	Q9BX66|SRBS1_HUMAN	294.611	Sorbin and SH3 domain-containing protein 1 OS=Homo sapiens OX=9606 GN=SORBS1 PE=1 SV=3
867	TRUE	Q3MHD2|LSM12_HUMAN	294.547	Protein LSM12 OS=Homo sapiens OX=9606 GN=LSM12 PE=1 SV=2
868	TRUE	P26639|SYTC_HUMAN	294.355	Threonine--tRNA ligase 1, cytoplasmic OS=Homo sapiens OX=9606 GN=TARS1 PE=1 SV=3
869	TRUE	Q9H9B4|SFXN1_HUMAN	294.312	Sideroflexin-1 OS=Homo sapiens OX=9606 GN=SFXN1 PE=1 SV=4
869	FALSE	Q9BWM7|SFXN3_HUMAN	120.342	Sideroflexin-3 OS=Homo sapiens OX=9606 GN=SFXN3 PE=1 SV=3
870	TRUE	P26196|DDX6_HUMAN	294.063	Probable ATP-dependent RNA helicase DDX6 OS=Homo sapiens OX=9606 GN=DDX6 PE=1 SV=2
871	TRUE	Q9H7C9|AAMDC_HUMAN	294.017	Mth938 domain-containing protein OS=Homo sapiens OX=9606 GN=AAMDC PE=1 SV=1
872	TRUE	P62917|RL8_HUMAN	293.6	Large ribosomal subunit protein uL2 OS=Homo sapiens OX=9606 GN=RPL8 PE=1 SV=2
873	TRUE	Q9BTL3|RAMAC_HUMAN	293.505	RNA guanine-N7 methyltransferase activating subunit OS=Homo sapiens OX=9606 GN=RAMAC PE=1 SV=1
873	FALSE	A0A3B3IU46|RMACL_HUMAN	269.51	RNA guanine-N7 methyltransferase-activating subunit-like protein OS=Homo sapiens OX=9606 GN=RAMACL PE=3 SV=1
874	TRUE	O60907|TBL1X_HUMAN	293.482	F-box-like/WD repeat-containing protein TBL1X OS=Homo sapiens OX=9606 GN=TBL1X PE=1 SV=3
875	TRUE	Q8IXS6|PALM2_HUMAN	293.169	Paralemmin-2 OS=Homo sapiens OX=9606 GN=PALM2 PE=1 SV=3
876	TRUE	P49005|DPOD2_HUMAN	293.081	DNA polymerase delta subunit 2 OS=Homo sapiens OX=9606 GN=POLD2 PE=1 SV=1
877	TRUE	P63151|2ABA_HUMAN	292.839	Serine/threonine-protein phosphatase 2A 55 kDa regulatory subunit B alpha isoform OS=Homo sapiens OX=9606 GN=PPP2R2A PE=1 SV=1
877	FALSE	Q9Y2T4|2ABG_HUMAN	118.588	Serine/threonine-protein phosphatase 2A 55 kDa regulatory subunit B gamma isoform OS=Homo sapiens OX=9606 GN=PPP2R2C PE=1 SV=4
878	TRUE	P30086|PEBP1_HUMAN	292.459	Phosphatidylethanolamine-binding protein 1 OS=Homo sapiens OX=9606 GN=PEBP1 PE=1 SV=3
879	TRUE	Q92890|UFD1_HUMAN	292.076	Ubiquitin recognition factor in ER-associated degradation protein 1 OS=Homo sapiens OX=9606 GN=UFD1 PE=1 SV=3
880	TRUE	Q9NZM5|NOP53_HUMAN	292.068	Ribosome biogenesis protein NOP53 OS=Homo sapiens OX=9606 GN=NOP53 PE=1 SV=2
881	TRUE	P30048|PRDX3_HUMAN	292.024	Thioredoxin-dependent peroxide reductase, mitochondrial OS=Homo sapiens OX=9606 GN=PRDX3 PE=1 SV=3
882	TRUE	Q96EY8|MMAB_HUMAN	292.022	Corrinoid adenosyltransferase MMAB OS=Homo sapiens OX=9606 GN=MMAB PE=1 SV=1
883	TRUE	P36957|ODO2_HUMAN	291.974	Dihydrolipoyllysine-residue succinyltransferase component of 2-oxoglutarate dehydrogenase complex, mitochondrial OS=Homo sapiens OX=9606 GN=DLST PE=1 SV=4
884	TRUE	Q99497|PARK7_HUMAN	291.945	Parkinson disease protein 7 OS=Homo sapiens OX=9606 GN=PARK7 PE=1 SV=2
885	TRUE	P78417|GSTO1_HUMAN	291.812	Glutathione S-transferase omega-1 OS=Homo sapiens OX=9606 GN=GSTO1 PE=1 SV=2
886	TRUE	Q96S59|RANB9_HUMAN	291.723	Ran-binding protein 9 OS=Homo sapiens OX=9606 GN=RANBP9 PE=1 SV=1
887	TRUE	P25686|DNJB2_HUMAN	291.631	DnaJ homolog subfamily B member 2 OS=Homo sapiens OX=9606 GN=DNAJB2 PE=1 SV=3
888	TRUE	P0CG39|POTEJ_HUMAN	291.571	POTE ankyrin domain family member J OS=Homo sapiens OX=9606 GN=POTEJ PE=3 SV=1
889	TRUE	P61160|ARP2_HUMAN	291.498	Actin-related protein 2 OS=Homo sapiens OX=9606 GN=ACTR2 PE=1 SV=1
890	TRUE	Q96FW1|OTUB1_HUMAN	291.339	Ubiquitin thioesterase OTUB1 OS=Homo sapiens OX=9606 GN=OTUB1 PE=1 SV=2
891	TRUE	Q16718|NDUA5_HUMAN	291.169	NADH dehydrogenase [ubiquinone] 1 alpha subcomplex subunit 5 OS=Homo sapiens OX=9606 GN=NDUFA5 PE=1 SV=3
892	TRUE	Q7RTV0|PHF5A_HUMAN	290.856	PHD finger-like domain-containing protein 5A OS=Homo sapiens OX=9606 GN=PHF5A PE=1 SV=1
893	TRUE	Q9P2K5|MYEF2_HUMAN	290.735	Myelin expression factor 2 OS=Homo sapiens OX=9606 GN=MYEF2 PE=1 SV=3
894	TRUE	O75380|NDUS6_HUMAN	290.636	NADH dehydrogenase [ubiquinone] iron-sulfur protein 6, mitochondrial OS=Homo sapiens OX=9606 GN=NDUFS6 PE=1 SV=1
895	TRUE	Q9UJ83|HACL1_HUMAN	290.427	2-hydroxyacyl-CoA lyase 1 OS=Homo sapiens OX=9606 GN=HACL1 PE=1 SV=2
896	TRUE	P84090|ERH_HUMAN	290.376	Enhancer of rudimentary homolog OS=Homo sapiens OX=9606 GN=ERH PE=1 SV=1
897	TRUE	P55769|NH2L1_HUMAN	290.335	NHP2-like protein 1 OS=Homo sapiens OX=9606 GN=SNU13 PE=1 SV=3
898	TRUE	Q07157|ZO1_HUMAN	290.019	Tight junction protein ZO-1 OS=Homo sapiens OX=9606 GN=TJP1 PE=1 SV=3
899	TRUE	Q96QR8|PURB_HUMAN	289.957	Transcriptional activator protein Pur-beta OS=Homo sapiens OX=9606 GN=PURB PE=1 SV=3
900	TRUE	Q9UBT2|SAE2_HUMAN	289.683	SUMO-activating enzyme subunit 2 OS=Homo sapiens OX=9606 GN=UBA2 PE=1 SV=2
901	TRUE	P61923|COPZ1_HUMAN	289.682	Coatomer subunit zeta-1 OS=Homo sapiens OX=9606 GN=COPZ1 PE=1 SV=1
902	TRUE	O00217|NDUS8_HUMAN	289.315	NADH dehydrogenase [ubiquinone] iron-sulfur protein 8, mitochondrial OS=Homo sapiens OX=9606 GN=NDUFS8 PE=1 SV=1
903	TRUE	Q9NW64|RBM22_HUMAN	289.109	Pre-mRNA-splicing factor RBM22 OS=Homo sapiens OX=9606 GN=RBM22 PE=1 SV=1
904	TRUE	Q00325|S25A3_HUMAN	288.382	Solute carrier family 25 member 3 OS=Homo sapiens OX=9606 GN=SLC25A3 PE=1 SV=2
905	TRUE	Q9Y3B2|EXOS1_HUMAN	288.35	Exosome complex component CSL4 OS=Homo sapiens OX=9606 GN=EXOSC1 PE=1 SV=1
906	TRUE	P51398|RT29_HUMAN	288.177	Small ribosomal subunit protein mS29 OS=Homo sapiens OX=9606 GN=DAP3 PE=1 SV=1
907	TRUE	O00233|PSMD9_HUMAN	288.171	26S proteasome non-ATPase regulatory subunit 9 OS=Homo sapiens OX=9606 GN=PSMD9 PE=1 SV=3
908	TRUE	Q9H910|JUPI2_HUMAN	288.111	Jupiter microtubule associated homolog 2 OS=Homo sapiens OX=9606 GN=JPT2 PE=1 SV=1
909	TRUE	O95831|AIFM1_HUMAN	287.887	Apoptosis-inducing factor 1, mitochondrial OS=Homo sapiens OX=9606 GN=AIFM1 PE=1 SV=1
910	TRUE	Q9BT78|CSN4_HUMAN	287.677	COP9 signalosome complex subunit 4 OS=Homo sapiens OX=9606 GN=COPS4 PE=1 SV=1
911	TRUE	Q9Y6A5|TACC3_HUMAN	287.675	Transforming acidic coiled-coil-containing protein 3 OS=Homo sapiens OX=9606 GN=TACC3 PE=1 SV=1
912	TRUE	Q96Q11|TRNT1_HUMAN	287.248	CCA tRNA nucleotidyltransferase 1, mitochondrial OS=Homo sapiens OX=9606 GN=TRNT1 PE=1 SV=2
913	TRUE	Q96C19|EFHD2_HUMAN	287.235	EF-hand domain-containing protein D2 OS=Homo sapiens OX=9606 GN=EFHD2 PE=1 SV=1
913	FALSE	Q9BUP0|EFHD1_HUMAN	190.431	EF-hand domain-containing protein D1 OS=Homo sapiens OX=9606 GN=EFHD1 PE=1 SV=1
914	TRUE	Q9UBC2|EP15R_HUMAN	287.139	Epidermal growth factor receptor substrate 15-like 1 OS=Homo sapiens OX=9606 GN=EPS15L1 PE=1 SV=1
915	TRUE	Q7L2H7|EIF3M_HUMAN	287.114	Eukaryotic translation initiation factor 3 subunit M OS=Homo sapiens OX=9606 GN=EIF3M PE=1 SV=1
916	TRUE	Q13526|PIN1_HUMAN	287.068	Peptidyl-prolyl cis-trans isomerase NIMA-interacting 1 OS=Homo sapiens OX=9606 GN=PIN1 PE=1 SV=1
916	FALSE	O15428|PINL_HUMAN	117.706	Putative PIN1-like protein OS=Homo sapiens OX=9606 GN=PIN1P1 PE=5 SV=1
917	TRUE	P04080|CYTB_HUMAN	286.53	Cystatin-B OS=Homo sapiens OX=9606 GN=CSTB PE=1 SV=2
918	TRUE	P56537|IF6_HUMAN	286.33	Eukaryotic translation initiation factor 6 OS=Homo sapiens OX=9606 GN=EIF6 PE=1 SV=1
919	TRUE	P07741|APT_HUMAN	286.315	Adenine phosphoribosyltransferase OS=Homo sapiens OX=9606 GN=APRT PE=1 SV=2
920	TRUE	O95299|NDUAA_HUMAN	286.268	NADH dehydrogenase [ubiquinone] 1 alpha subcomplex subunit 10, mitochondrial OS=Homo sapiens OX=9606 GN=NDUFA10 PE=1 SV=1
921	TRUE	Q14145|KEAP1_HUMAN	286.163	Kelch-like ECH-associated protein 1 OS=Homo sapiens OX=9606 GN=KEAP1 PE=1 SV=2
922	TRUE	A6NHL2|TBAL3_HUMAN	286.09	Tubulin alpha chain-like 3 OS=Homo sapiens OX=9606 GN=TUBAL3 PE=1 SV=2
923	TRUE	P49023|PAXI_HUMAN	285.808	Paxillin OS=Homo sapiens OX=9606 GN=PXN PE=1 SV=3
924	TRUE	Q9BUE6|ISCA1_HUMAN	285.783	Iron-sulfur cluster assembly 1 homolog, mitochondrial OS=Homo sapiens OX=9606 GN=ISCA1 PE=1 SV=1
925	TRUE	Q9Y508|RN114_HUMAN	285.51	E3 ubiquitin-protein ligase RNF114 OS=Homo sapiens OX=9606 GN=RNF114 PE=1 SV=1
926	TRUE	Q86YZ3|HORN_HUMAN	285.419	Hornerin OS=Homo sapiens OX=9606 GN=HRNR PE=1 SV=2
927	TRUE	Q99567|NUP88_HUMAN	285.355	Nuclear pore complex protein Nup88 OS=Homo sapiens OX=9606 GN=NUP88 PE=1 SV=2
928	TRUE	P10768|ESTD_HUMAN	285.231	S-formylglutathione hydrolase OS=Homo sapiens OX=9606 GN=ESD PE=1 SV=2
929	TRUE	Q13596|SNX1_HUMAN	285.129	Sorting nexin-1 OS=Homo sapiens OX=9606 GN=SNX1 PE=1 SV=3
930	TRUE	Q15758|AAAT_HUMAN	285.011	Neutral amino acid transporter B(0) OS=Homo sapiens OX=9606 GN=SLC1A5 PE=1 SV=2
931	TRUE	Q99961|SH3G1_HUMAN	284.894	Endophilin-A2 OS=Homo sapiens OX=9606 GN=SH3GL1 PE=1 SV=1
931	FALSE	Q99962|SH3G2_HUMAN	163.408	Endophilin-A1 OS=Homo sapiens OX=9606 GN=SH3GL2 PE=1 SV=1
932	TRUE	P63220|RS21_HUMAN	284.881	Small ribosomal subunit protein eS21 OS=Homo sapiens OX=9606 GN=RPS21 PE=1 SV=1
933	TRUE	O95573|ACSL3_HUMAN	284.791	Fatty acid CoA ligase Acsl3 OS=Homo sapiens OX=9606 GN=ACSL3 PE=1 SV=3
933	FALSE	O60488|ACSL4_HUMAN	86.5394	Long-chain-fatty-acid--CoA ligase 4 OS=Homo sapiens OX=9606 GN=ACSL4 PE=1 SV=2
934	TRUE	P68036|UB2L3_HUMAN	284.263	Ubiquitin-conjugating enzyme E2 L3 OS=Homo sapiens OX=9606 GN=UBE2L3 PE=1 SV=1
934	FALSE	A0A1B0GUS4|UB2L5_HUMAN	187.099	Ubiquitin-conjugating enzyme E2 L5 OS=Homo sapiens OX=9606 GN=UBE2L5 PE=2 SV=1
935	TRUE	Q9NWU1|OXSM_HUMAN	284.15	3-oxoacyl-[acyl-carrier-protein] synthase, mitochondrial OS=Homo sapiens OX=9606 GN=OXSM PE=1 SV=1
936	TRUE	P49006|MRP_HUMAN	283.849	MARCKS-related protein OS=Homo sapiens OX=9606 GN=MARCKSL1 PE=1 SV=2
937	TRUE	P08729|K2C7_HUMAN	283.657	Keratin, type II cytoskeletal 7 OS=Homo sapiens OX=9606 GN=KRT7 PE=1 SV=5
938	TRUE	P49458|SRP09_HUMAN	283.508	Signal recognition particle 9 kDa protein OS=Homo sapiens OX=9606 GN=SRP9 PE=1 SV=2
939	TRUE	P27708|PYR1_HUMAN	283.478	CAD protein OS=Homo sapiens OX=9606 GN=CAD PE=1 SV=3
940	TRUE	P62269|RS18_HUMAN	283.369	Small ribosomal subunit protein uS13 OS=Homo sapiens OX=9606 GN=RPS18 PE=1 SV=3
941	TRUE	O15031|PLXB2_HUMAN	283.277	Plexin-B2 OS=Homo sapiens OX=9606 GN=PLXNB2 PE=1 SV=3
942	TRUE	Q9UKM9|RALY_HUMAN	283.01	RNA-binding protein Raly OS=Homo sapiens OX=9606 GN=RALY PE=1 SV=1
943	TRUE	Q9H1K1|ISCU_HUMAN	282.987	Iron-sulfur cluster assembly enzyme ISCU OS=Homo sapiens OX=9606 GN=ISCU PE=1 SV=2
944	TRUE	P08708|RS17_HUMAN	282.852	Small ribosomal subunit protein eS17 OS=Homo sapiens OX=9606 GN=RPS17 PE=1 SV=2
945	TRUE	O00422|SAP18_HUMAN	282.704	Histone deacetylase complex subunit SAP18 OS=Homo sapiens OX=9606 GN=SAP18 PE=1 SV=1
946	TRUE	Q96PU5|NED4L_HUMAN	282.683	E3 ubiquitin-protein ligase NEDD4-like OS=Homo sapiens OX=9606 GN=NEDD4L PE=1 SV=2
946	FALSE	P46934|NEDD4_HUMAN	86.7587	E3 ubiquitin-protein ligase NEDD4 OS=Homo sapiens OX=9606 GN=NEDD4 PE=1 SV=4
947	TRUE	P57721|PCBP3_HUMAN	282.382	Poly(rC)-binding protein 3 OS=Homo sapiens OX=9606 GN=PCBP3 PE=1 SV=2
948	TRUE	Q15750|TAB1_HUMAN	281.901	TGF-beta-activated kinase 1 and MAP3K7-binding protein 1 OS=Homo sapiens OX=9606 GN=TAB1 PE=1 SV=1
949	TRUE	Q9Y5K5|UCHL5_HUMAN	281.857	Ubiquitin carboxyl-terminal hydrolase isozyme L5 OS=Homo sapiens OX=9606 GN=UCHL5 PE=1 SV=3
950	TRUE	P61020|RAB5B_HUMAN	281.806	Ras-related protein Rab-5B OS=Homo sapiens OX=9606 GN=RAB5B PE=1 SV=1
951	TRUE	Q9Y5L0|TNPO3_HUMAN	281.799	Transportin-3 OS=Homo sapiens OX=9606 GN=TNPO3 PE=1 SV=3
952	TRUE	P14735|IDE_HUMAN	281.569	Insulin-degrading enzyme OS=Homo sapiens OX=9606 GN=IDE PE=1 SV=4
953	TRUE	Q9BSH4|TACO1_HUMAN	281.264	Translational activator of cytochrome c oxidase 1 OS=Homo sapiens OX=9606 GN=TACO1 PE=1 SV=1
954	TRUE	Q16401|PSMD5_HUMAN	280.926	26S proteasome non-ATPase regulatory subunit 5 OS=Homo sapiens OX=9606 GN=PSMD5 PE=1 SV=3
955	TRUE	O75526|RMXL2_HUMAN	280.828	RNA-binding motif protein, X-linked-like-2 OS=Homo sapiens OX=9606 GN=RBMXL2 PE=1 SV=3
956	TRUE	P46060|RAGP1_HUMAN	280.807	Ran GTPase-activating protein 1 OS=Homo sapiens OX=9606 GN=RANGAP1 PE=1 SV=1
957	TRUE	P11047|LAMC1_HUMAN	280.39	Laminin subunit gamma-1 OS=Homo sapiens OX=9606 GN=LAMC1 PE=1 SV=3
958	TRUE	Q92783|STAM1_HUMAN	279.658	Signal transducing adapter molecule 1 OS=Homo sapiens OX=9606 GN=STAM PE=1 SV=3
959	TRUE	Q93062|RBPMS_HUMAN	279.397	RNA-binding protein with multiple splicing OS=Homo sapiens OX=9606 GN=RBPMS PE=1 SV=1
960	TRUE	Q9BXS5|AP1M1_HUMAN	279.107	AP-1 complex subunit mu-1 OS=Homo sapiens OX=9606 GN=AP1M1 PE=1 SV=3
960	FALSE	Q9Y6Q5|AP1M2_HUMAN	160.584	AP-1 complex subunit mu-2 OS=Homo sapiens OX=9606 GN=AP1M2 PE=1 SV=4
961	TRUE	Q9H0R6|GATA_HUMAN	279.023	Glutamyl-tRNA(Gln) amidotransferase subunit A, mitochondrial OS=Homo sapiens OX=9606 GN=QRSL1 PE=1 SV=2
962	TRUE	Q9UBL3|ASH2L_HUMAN	278.846	Set1/Ash2 histone methyltransferase complex subunit ASH2 OS=Homo sapiens OX=9606 GN=ASH2L PE=1 SV=1
963	TRUE	Q6UB35|C1TM_HUMAN	278.806	Monofunctional C1-tetrahydrofolate synthase, mitochondrial OS=Homo sapiens OX=9606 GN=MTHFD1L PE=1 SV=1
964	TRUE	E9PAV3|NACAM_HUMAN	278.361	Nascent polypeptide-associated complex subunit alpha, muscle-specific form OS=Homo sapiens OX=9606 GN=NACA PE=1 SV=1
964	FALSE	Q13765|NACA_HUMAN	271.498	Nascent polypeptide-associated complex subunit alpha OS=Homo sapiens OX=9606 GN=NACA PE=1 SV=1
964	FALSE	Q9BZK3|NACP4_HUMAN	125.154	Putative nascent polypeptide-associated complex subunit alpha-like protein OS=Homo sapiens OX=9606 GN=NACA4P PE=5 SV=1
965	TRUE	Q8NBF2|NHLC2_HUMAN	278.098	NHL repeat-containing protein 2 OS=Homo sapiens OX=9606 GN=NHLRC2 PE=1 SV=1
966	TRUE	P62913|RL11_HUMAN	277.949	Large ribosomal subunit protein uL5 OS=Homo sapiens OX=9606 GN=RPL11 PE=1 SV=2
967	TRUE	P67870|CSK2B_HUMAN	277.783	Casein kinase II subunit beta OS=Homo sapiens OX=9606 GN=CSNK2B PE=1 SV=1
968	TRUE	Q92908|GATA6_HUMAN	277.775	Transcription factor GATA-6 OS=Homo sapiens OX=9606 GN=GATA6 PE=1 SV=2
969	TRUE	O43791|SPOP_HUMAN	277.71	Speckle-type POZ protein OS=Homo sapiens OX=9606 GN=SPOP PE=1 SV=1
970	TRUE	Q9Y4W6|AFG32_HUMAN	277.527	AFG3-like protein 2 OS=Homo sapiens OX=9606 GN=AFG3L2 PE=1 SV=2
970	FALSE	Q01484|ANK2_HUMAN	117.905	Ankyrin-2 OS=Homo sapiens OX=9606 GN=ANK2 PE=1 SV=4
971	TRUE	O14929|HAT1_HUMAN	277.407	Histone acetyltransferase type B catalytic subunit OS=Homo sapiens OX=9606 GN=HAT1 PE=1 SV=2
972	TRUE	P46779|RL28_HUMAN	277.25	Large ribosomal subunit protein eL28 OS=Homo sapiens OX=9606 GN=RPL28 PE=1 SV=3
973	TRUE	Q7Z434|MAVS_HUMAN	277.207	Mitochondrial antiviral-signaling protein OS=Homo sapiens OX=9606 GN=MAVS PE=1 SV=2
974	TRUE	Q9Y4G6|TLN2_HUMAN	277.036	Talin-2 OS=Homo sapiens OX=9606 GN=TLN2 PE=1 SV=4
975	TRUE	P20337|RAB3B_HUMAN	276.514	Ras-related protein Rab-3B OS=Homo sapiens OX=9606 GN=RAB3B PE=1 SV=2
976	TRUE	Q15437|SC23B_HUMAN	276.162	Protein transport protein Sec23B OS=Homo sapiens OX=9606 GN=SEC23B PE=1 SV=2
977	TRUE	P0DPI2|GAL3A_HUMAN	275.98	Glutamine amidotransferase-like class 1 domain-containing protein 3, mitochondrial OS=Homo sapiens OX=9606 GN=GATD3 PE=1 SV=1
977	TRUE	A0A0B4J2D5|GAL3B_HUMAN	275.98	Putative glutamine amidotransferase-like class 1 domain-containing protein 3B, mitochondrial OS=Homo sapiens OX=9606 GN=GATD3B PE=5 SV=1
978	TRUE	A0A024RBG1|NUD4B_HUMAN	275.856	Diphosphoinositol polyphosphate phosphohydrolase NUDT4B OS=Homo sapiens OX=9606 GN=NUDT4B PE=3 SV=1
979	TRUE	Q8N983|RM43_HUMAN	275.725	Large ribosomal subunit protein mL43 OS=Homo sapiens OX=9606 GN=MRPL43 PE=1 SV=1
980	TRUE	P02649|APOE_HUMAN	275.175	Apolipoprotein E OS=Homo sapiens OX=9606 GN=APOE PE=1 SV=1
981	TRUE	O43252|PAPS1_HUMAN	275.06	Bifunctional 3'-phosphoadenosine 5'-phosphosulfate synthase 1 OS=Homo sapiens OX=9606 GN=PAPSS1 PE=1 SV=2
981	FALSE	O95340|PAPS2_HUMAN	119.5	Bifunctional 3'-phosphoadenosine 5'-phosphosulfate synthase 2 OS=Homo sapiens OX=9606 GN=PAPSS2 PE=1 SV=2
982	TRUE	Q9NYB9|ABI2_HUMAN	274.92	Abl interactor 2 OS=Homo sapiens OX=9606 GN=ABI2 PE=1 SV=1
983	TRUE	P62495|ERF1_HUMAN	274.784	Eukaryotic peptide chain release factor subunit 1 OS=Homo sapiens OX=9606 GN=ETF1 PE=1 SV=3
984	TRUE	P50579|MAP2_HUMAN	274.609	Methionine aminopeptidase 2 OS=Homo sapiens OX=9606 GN=METAP2 PE=1 SV=1
985	TRUE	Q96SI9|STRBP_HUMAN	274.349	Spermatid perinuclear RNA-binding protein OS=Homo sapiens OX=9606 GN=STRBP PE=1 SV=1
986	TRUE	Q92530|PSMF1_HUMAN	274.29	Proteasome inhibitor PI31 subunit OS=Homo sapiens OX=9606 GN=PSMF1 PE=1 SV=2
987	TRUE	P19823|ITIH2_HUMAN	274.14	Inter-alpha-trypsin inhibitor heavy chain H2 OS=Homo sapiens OX=9606 GN=ITIH2 PE=1 SV=2
988	TRUE	O43678|NDUA2_HUMAN	274.076	NADH dehydrogenase [ubiquinone] 1 alpha subcomplex subunit 2 OS=Homo sapiens OX=9606 GN=NDUFA2 PE=1 SV=3
989	TRUE	Q02413|DSG1_HUMAN	273.852	Desmoglein-1 OS=Homo sapiens OX=9606 GN=DSG1 PE=1 SV=2
990	TRUE	O14497|ARI1A_HUMAN	273.802	AT-rich interactive domain-containing protein 1A OS=Homo sapiens OX=9606 GN=ARID1A PE=1 SV=3
991	TRUE	Q9P0K7|RAI14_HUMAN	273.714	Ankycorbin OS=Homo sapiens OX=9606 GN=RAI14 PE=1 SV=2
992	TRUE	Q9H3P7|GCP60_HUMAN	273.672	Golgi resident protein GCP60 OS=Homo sapiens OX=9606 GN=ACBD3 PE=1 SV=4
993	TRUE	P62491|RB11A_HUMAN	273.567	Ras-related protein Rab-11A OS=Homo sapiens OX=9606 GN=RAB11A PE=1 SV=3
993	TRUE	Q15907|RB11B_HUMAN	273.567	Ras-related protein Rab-11B OS=Homo sapiens OX=9606 GN=RAB11B PE=1 SV=4
994	TRUE	P27635|RL10_HUMAN	273.388	Large ribosomal subunit protein uL16 OS=Homo sapiens OX=9606 GN=RPL10 PE=1 SV=5
994	FALSE	Q96L21|RL10L_HUMAN	184.036	Ribosomal protein uL16-like OS=Homo sapiens OX=9606 GN=RPL10L PE=1 SV=3
995	TRUE	Q9Y3C6|PPIL1_HUMAN	273.098	Peptidyl-prolyl cis-trans isomerase-like 1 OS=Homo sapiens OX=9606 GN=PPIL1 PE=1 SV=1
996	TRUE	P62851|RS25_HUMAN	272.697	Small ribosomal subunit protein eS25 OS=Homo sapiens OX=9606 GN=RPS25 PE=1 SV=1
997	TRUE	P05198|IF2A_HUMAN	272.57	Eukaryotic translation initiation factor 2 subunit 1 OS=Homo sapiens OX=9606 GN=EIF2S1 PE=1 SV=3
998	TRUE	Q16543|CDC37_HUMAN	272.485	Hsp90 co-chaperone Cdc37 OS=Homo sapiens OX=9606 GN=CDC37 PE=1 SV=1
999	TRUE	P16435|NCPR_HUMAN	272.402	NADPH--cytochrome P450 reductase OS=Homo sapiens OX=9606 GN=POR PE=1 SV=2
1000	TRUE	Q86WA6|BPHL_HUMAN	272.293	Valacyclovir hydrolase OS=Homo sapiens OX=9606 GN=BPHL PE=1 SV=1
1001	TRUE	Q96IZ0|PAWR_HUMAN	272.117	PRKC apoptosis WT1 regulator protein OS=Homo sapiens OX=9606 GN=PAWR PE=1 SV=1
1002	TRUE	Q86X55|CARM1_HUMAN	271.828	Histone-arginine methyltransferase CARM1 OS=Homo sapiens OX=9606 GN=CARM1 PE=1 SV=3
1003	TRUE	P53621|COPA_HUMAN	271.381	Coatomer subunit alpha OS=Homo sapiens OX=9606 GN=COPA PE=1 SV=2
1004	TRUE	Q92506|DHB8_HUMAN	271.27	(3R)-3-hydroxyacyl-CoA dehydrogenase OS=Homo sapiens OX=9606 GN=HSD17B8 PE=1 SV=2
1005	TRUE	Q8WVM8|SCFD1_HUMAN	271.251	Sec1 family domain-containing protein 1 OS=Homo sapiens OX=9606 GN=SCFD1 PE=1 SV=4
1006	TRUE	Q00341|VIGLN_HUMAN	271.247	Vigilin OS=Homo sapiens OX=9606 GN=HDLBP PE=1 SV=2
1007	TRUE	Q9Y3B4|SF3B6_HUMAN	270.968	Splicing factor 3B subunit 6 OS=Homo sapiens OX=9606 GN=SF3B6 PE=1 SV=1
1008	TRUE	P23381|SYWC_HUMAN	270.872	Tryptophan--tRNA ligase, cytoplasmic OS=Homo sapiens OX=9606 GN=WARS1 PE=1 SV=2
1009	TRUE	P31939|PUR9_HUMAN	270.699	Bifunctional purine biosynthesis protein ATIC OS=Homo sapiens OX=9606 GN=ATIC PE=1 SV=3
1010	TRUE	Q96F63|CCD97_HUMAN	270.408	Coiled-coil domain-containing protein 97 OS=Homo sapiens OX=9606 GN=CCDC97 PE=1 SV=1
1011	TRUE	O00154|BACH_HUMAN	270.401	Cytosolic acyl coenzyme A thioester hydrolase OS=Homo sapiens OX=9606 GN=ACOT7 PE=1 SV=3
1012	TRUE	P07203|GPX1_HUMAN	270.335	Glutathione peroxidase 1 OS=Homo sapiens OX=9606 GN=GPX1 PE=1 SV=4
1013	TRUE	P20290|BTF3_HUMAN	270.293	Transcription factor BTF3 OS=Homo sapiens OX=9606 GN=BTF3 PE=1 SV=1
1014	TRUE	Q07955|SRSF1_HUMAN	270.028	Serine/arginine-rich splicing factor 1 OS=Homo sapiens OX=9606 GN=SRSF1 PE=1 SV=2
1015	TRUE	O14530|TXND9_HUMAN	269.993	Thioredoxin domain-containing protein 9 OS=Homo sapiens OX=9606 GN=TXNDC9 PE=1 SV=2
1016	TRUE	O95716|RAB3D_HUMAN	269.897	Ras-related protein Rab-3D OS=Homo sapiens OX=9606 GN=RAB3D PE=1 SV=1
1016	TRUE	P20336|RAB3A_HUMAN	269.897	Ras-related protein Rab-3A OS=Homo sapiens OX=9606 GN=RAB3A PE=1 SV=1
1017	TRUE	P50395|GDIB_HUMAN	269.816	Rab GDP dissociation inhibitor beta OS=Homo sapiens OX=9606 GN=GDI2 PE=1 SV=2
1017	FALSE	P31150|GDIA_HUMAN	65.0847	Rab GDP dissociation inhibitor alpha OS=Homo sapiens OX=9606 GN=GDI1 PE=1 SV=2
1018	TRUE	O96008|TOM40_HUMAN	269.785	Mitochondrial import receptor subunit TOM40 homolog OS=Homo sapiens OX=9606 GN=TOMM40 PE=1 SV=1
1019	TRUE	Q9Y4E8|UBP15_HUMAN	269.758	Ubiquitin carboxyl-terminal hydrolase 15 OS=Homo sapiens OX=9606 GN=USP15 PE=1 SV=3
1020	TRUE	P42126|ECI1_HUMAN	269.612	Enoyl-CoA delta isomerase 1, mitochondrial OS=Homo sapiens OX=9606 GN=ECI1 PE=1 SV=1
1021	TRUE	Q01469|FABP5_HUMAN	269.598	Fatty acid-binding protein 5 OS=Homo sapiens OX=9606 GN=FABP5 PE=1 SV=3
1021	FALSE	A8MUU1|FB5L3_HUMAN	123.62	Putative fatty acid-binding protein 5-like protein 3 OS=Homo sapiens OX=9606 GN=FABP5P3 PE=5 SV=1
1022	TRUE	Q8WXD5|GEMI6_HUMAN	269.484	Gem-associated protein 6 OS=Homo sapiens OX=9606 GN=GEMIN6 PE=1 SV=1
1023	TRUE	Q15019|SEPT2_HUMAN	269.446	Septin-2 OS=Homo sapiens OX=9606 GN=SEPTIN2 PE=1 SV=1
1024	TRUE	Q5TC12|ATPF1_HUMAN	269.388	ATP synthase mitochondrial F1 complex assembly factor 1 OS=Homo sapiens OX=9606 GN=ATPAF1 PE=1 SV=1
1025	TRUE	P63092|GNAS2_HUMAN	269.266	Guanine nucleotide-binding protein G(s) subunit alpha isoforms short OS=Homo sapiens OX=9606 GN=GNAS PE=1 SV=1
1025	TRUE	Q5JWF2|GNAS1_HUMAN	269.266	Guanine nucleotide-binding protein G(s) subunit alpha isoforms XLas OS=Homo sapiens OX=9606 GN=GNAS PE=1 SV=2
1026	TRUE	P30050|RL12_HUMAN	268.969	Large ribosomal subunit protein uL11 OS=Homo sapiens OX=9606 GN=RPL12 PE=1 SV=1
1027	TRUE	O15212|PFD6_HUMAN	268.916	Prefoldin subunit 6 OS=Homo sapiens OX=9606 GN=PFDN6 PE=1 SV=1
1028	TRUE	Q04837|SSBP_HUMAN	268.895	Single-stranded DNA-binding protein, mitochondrial OS=Homo sapiens OX=9606 GN=SSBP1 PE=1 SV=1
1029	TRUE	P62888|RL30_HUMAN	268.87	Large ribosomal subunit protein eL30 OS=Homo sapiens OX=9606 GN=RPL30 PE=1 SV=2
1030	TRUE	O00487|PSDE_HUMAN	268.588	26S proteasome non-ATPase regulatory subunit 14 OS=Homo sapiens OX=9606 GN=PSMD14 PE=1 SV=1
1031	TRUE	O60784|TOM1_HUMAN	267.903	Target of Myb1 membrane trafficking protein OS=Homo sapiens OX=9606 GN=TOM1 PE=1 SV=2
1032	TRUE	Q9NZI7|UBIP1_HUMAN	267.793	Upstream-binding protein 1 OS=Homo sapiens OX=9606 GN=UBP1 PE=1 SV=1
1033	TRUE	Q9NUP9|LIN7C_HUMAN	267.611	Protein lin-7 homolog C OS=Homo sapiens OX=9606 GN=LIN7C PE=1 SV=1
1034	TRUE	Q9H1B7|I2BPL_HUMAN	267.21	Probable E3 ubiquitin-protein ligase IRF2BPL OS=Homo sapiens OX=9606 GN=IRF2BPL PE=1 SV=1
1035	TRUE	P62979|RS27A_HUMAN	267.186	Ubiquitin-ribosomal protein eS31 fusion protein OS=Homo sapiens OX=9606 GN=RPS27A PE=1 SV=2
1035	FALSE	P0CG48|UBC_HUMAN	235.411	Polyubiquitin-C OS=Homo sapiens OX=9606 GN=UBC PE=1 SV=3
1035	FALSE	P0CG47|UBB_HUMAN	235.411	Polyubiquitin-B OS=Homo sapiens OX=9606 GN=UBB PE=1 SV=1
1035	FALSE	P62987|RL40_HUMAN	235.411	Ubiquitin-ribosomal protein eL40 fusion protein OS=Homo sapiens OX=9606 GN=UBA52 PE=1 SV=2
1036	TRUE	P02774|VTDB_HUMAN	267.163	Vitamin D-binding protein OS=Homo sapiens OX=9606 GN=GC PE=1 SV=2
1037	TRUE	Q7Z3Y7|K1C28_HUMAN	267.01	Keratin, type I cytoskeletal 28 OS=Homo sapiens OX=9606 GN=KRT28 PE=1 SV=2
1038	TRUE	Q13155|AIMP2_HUMAN	266.803	Aminoacyl tRNA synthase complex-interacting multifunctional protein 2 OS=Homo sapiens OX=9606 GN=AIMP2 PE=1 SV=2
1039	TRUE	P20340|RAB6A_HUMAN	266.599	Ras-related protein Rab-6A OS=Homo sapiens OX=9606 GN=RAB6A PE=1 SV=3
1040	TRUE	O95490|AGRL2_HUMAN	266.217	Adhesion G protein-coupled receptor L2 OS=Homo sapiens OX=9606 GN=ADGRL2 PE=1 SV=2
1041	TRUE	P01042|KNG1_HUMAN	266.193	Kininogen-1 OS=Homo sapiens OX=9606 GN=KNG1 PE=1 SV=2
1042	TRUE	P35080|PROF2_HUMAN	265.461	Profilin-2 OS=Homo sapiens OX=9606 GN=PFN2 PE=1 SV=3
1043	TRUE	Q14011|CIRBP_HUMAN	265.244	Cold-inducible RNA-binding protein OS=Homo sapiens OX=9606 GN=CIRBP PE=1 SV=1
1044	TRUE	P62244|RS15A_HUMAN	264.937	Small ribosomal subunit protein uS8 OS=Homo sapiens OX=9606 GN=RPS15A PE=1 SV=2
1045	TRUE	Q86Y46|K2C73_HUMAN	264.81	Keratin, type II cytoskeletal 73 OS=Homo sapiens OX=9606 GN=KRT73 PE=1 SV=1
1046	TRUE	P35658|NU214_HUMAN	264.738	Nuclear pore complex protein Nup214 OS=Homo sapiens OX=9606 GN=NUP214 PE=1 SV=2
1047	TRUE	P43694|GATA4_HUMAN	264.451	Transcription factor GATA-4 OS=Homo sapiens OX=9606 GN=GATA4 PE=1 SV=2
1048	TRUE	Q9Y314|NOSIP_HUMAN	264.264	Nitric oxide synthase-interacting protein OS=Homo sapiens OX=9606 GN=NOSIP PE=1 SV=1
1049	TRUE	P82664|RT10_HUMAN	264.156	Small ribosomal subunit protein uS10m OS=Homo sapiens OX=9606 GN=MRPS10 PE=1 SV=2
1050	TRUE	P63208|SKP1_HUMAN	264.059	S-phase kinase-associated protein 1 OS=Homo sapiens OX=9606 GN=SKP1 PE=1 SV=2
1051	TRUE	P23284|PPIB_HUMAN	263.995	Peptidyl-prolyl cis-trans isomerase B OS=Homo sapiens OX=9606 GN=PPIB PE=1 SV=2
1052	TRUE	Q8WUP2|FBLI1_HUMAN	263.845	Filamin-binding LIM protein 1 OS=Homo sapiens OX=9606 GN=FBLIM1 PE=1 SV=2
1053	TRUE	P82912|RT11_HUMAN	263.839	Small ribosomal subunit protein uS11m OS=Homo sapiens OX=9606 GN=MRPS11 PE=1 SV=2
1054	TRUE	P33176|KINH_HUMAN	263.566	Kinesin-1 heavy chain OS=Homo sapiens OX=9606 GN=KIF5B PE=1 SV=1
1054	FALSE	O60282|KIF5C_HUMAN	181.967	Kinesin heavy chain isoform 5C OS=Homo sapiens OX=9606 GN=KIF5C PE=1 SV=1
1054	FALSE	Q12840|KIF5A_HUMAN	181.967	Kinesin heavy chain isoform 5A OS=Homo sapiens OX=9606 GN=KIF5A PE=1 SV=2
1055	TRUE	P23588|IF4B_HUMAN	263.323	Eukaryotic translation initiation factor 4B OS=Homo sapiens OX=9606 GN=EIF4B PE=1 SV=2
1056	TRUE	P68871|HBB_HUMAN	263.317	Hemoglobin subunit beta OS=Homo sapiens OX=9606 GN=HBB PE=1 SV=2
1056	FALSE	P02042|HBD_HUMAN	186.359	Hemoglobin subunit delta OS=Homo sapiens OX=9606 GN=HBD PE=1 SV=2
1056	FALSE	P69892|HBG2_HUMAN	124.013	Hemoglobin subunit gamma-2 OS=Homo sapiens OX=9606 GN=HBG2 PE=1 SV=2
1056	FALSE	P69891|HBG1_HUMAN	124.013	Hemoglobin subunit gamma-1 OS=Homo sapiens OX=9606 GN=HBG1 PE=1 SV=2
1056	FALSE	P02100|HBE_HUMAN	124.013	Hemoglobin subunit epsilon OS=Homo sapiens OX=9606 GN=HBE1 PE=1 SV=2
1057	TRUE	P19388|RPAB1_HUMAN	263.018	DNA-directed RNA polymerases I, II, and III subunit RPABC1 OS=Homo sapiens OX=9606 GN=POLR2E PE=1 SV=4
1058	TRUE	P33316|DUT_HUMAN	262.981	Deoxyuridine 5'-triphosphate nucleotidohydrolase, mitochondrial OS=Homo sapiens OX=9606 GN=DUT PE=1 SV=4
1059	TRUE	P46821|MAP1B_HUMAN	262.802	Microtubule-associated protein 1B OS=Homo sapiens OX=9606 GN=MAP1B PE=1 SV=2
1060	TRUE	Q9BWD1|THIC_HUMAN	262.693	Acetyl-CoA acetyltransferase, cytosolic OS=Homo sapiens OX=9606 GN=ACAT2 PE=1 SV=2
1061	TRUE	P41252|SYIC_HUMAN	262.224	Isoleucine--tRNA ligase, cytoplasmic OS=Homo sapiens OX=9606 GN=IARS1 PE=1 SV=2
1062	TRUE	Q02878|RL6_HUMAN	262.133	Large ribosomal subunit protein eL6 OS=Homo sapiens OX=9606 GN=RPL6 PE=1 SV=3
1063	TRUE	Q12765|SCRN1_HUMAN	262.107	Secernin-1 OS=Homo sapiens OX=9606 GN=SCRN1 PE=1 SV=2
1064	TRUE	P30622|CLIP1_HUMAN	262.031	CAP-Gly domain-containing linker protein 1 OS=Homo sapiens OX=9606 GN=CLIP1 PE=1 SV=2
1065	TRUE	Q9BVC4|LST8_HUMAN	261.992	Target of rapamycin complex subunit LST8 OS=Homo sapiens OX=9606 GN=MLST8 PE=1 SV=1
1066	TRUE	O00268|TAF4_HUMAN	261.904	Transcription initiation factor TFIID subunit 4 OS=Homo sapiens OX=9606 GN=TAF4 PE=1 SV=2
1067	TRUE	P46776|RL27A_HUMAN	261.869	Large ribosomal subunit protein uL15 OS=Homo sapiens OX=9606 GN=RPL27A PE=1 SV=2
1068	TRUE	P07947|YES_HUMAN	261.657	Tyrosine-protein kinase Yes OS=Homo sapiens OX=9606 GN=YES1 PE=1 SV=3
1068	FALSE	P12931|SRC_HUMAN	184.302	Proto-oncogene tyrosine-protein kinase Src OS=Homo sapiens OX=9606 GN=SRC PE=1 SV=3
1068	FALSE	P06241|FYN_HUMAN	152.25	Tyrosine-protein kinase Fyn OS=Homo sapiens OX=9606 GN=FYN PE=1 SV=3
1068	FALSE	P08631|HCK_HUMAN	120.483	Tyrosine-protein kinase HCK OS=Homo sapiens OX=9606 GN=HCK PE=1 SV=5
1068	FALSE	P07948|LYN_HUMAN	120.483	Tyrosine-protein kinase Lyn OS=Homo sapiens OX=9606 GN=LYN PE=1 SV=3
1069	TRUE	P61006|RAB8A_HUMAN	261.628	Ras-related protein Rab-8A OS=Homo sapiens OX=9606 GN=RAB8A PE=1 SV=1
1069	FALSE	Q92930|RAB8B_HUMAN	234.627	Ras-related protein Rab-8B OS=Homo sapiens OX=9606 GN=RAB8B PE=1 SV=2
1070	TRUE	P20648|ATP4A_HUMAN	261.62	Potassium-transporting ATPase alpha chain 1 OS=Homo sapiens OX=9606 GN=ATP4A PE=1 SV=5
1071	TRUE	Q15642|CIP4_HUMAN	261.309	Cdc42-interacting protein 4 OS=Homo sapiens OX=9606 GN=TRIP10 PE=1 SV=3
1072	TRUE	Q96K17|BT3L4_HUMAN	260.983	Transcription factor BTF3 homolog 4 OS=Homo sapiens OX=9606 GN=BTF3L4 PE=1 SV=1
1073	TRUE	P52565|GDIR1_HUMAN	260.625	Rho GDP-dissociation inhibitor 1 OS=Homo sapiens OX=9606 GN=ARHGDIA PE=1 SV=3
1074	TRUE	Q00796|DHSO_HUMAN	260.454	Sorbitol dehydrogenase OS=Homo sapiens OX=9606 GN=SORD PE=1 SV=4
1075	TRUE	Q86YS6|RAB43_HUMAN	260.279	Ras-related protein Rab-43 OS=Homo sapiens OX=9606 GN=RAB43 PE=1 SV=1
1076	TRUE	P61026|RAB10_HUMAN	260.175	Ras-related protein Rab-10 OS=Homo sapiens OX=9606 GN=RAB10 PE=1 SV=1
1077	TRUE	O75964|ATP5L_HUMAN	260.106	ATP synthase subunit g, mitochondrial OS=Homo sapiens OX=9606 GN=ATP5MG PE=1 SV=3
1078	TRUE	Q8N684|CPSF7_HUMAN	259.996	Cleavage and polyadenylation specificity factor subunit 7 OS=Homo sapiens OX=9606 GN=CPSF7 PE=1 SV=1
1079	TRUE	Q9P0L0|VAPA_HUMAN	259.606	Vesicle-associated membrane protein-associated protein A OS=Homo sapiens OX=9606 GN=VAPA PE=1 SV=3
1080	TRUE	Q5W111|SPRY7_HUMAN	259.505	SPRY domain-containing protein 7 OS=Homo sapiens OX=9606 GN=SPRYD7 PE=1 SV=2
1081	TRUE	P18085|ARF4_HUMAN	259.489	ADP-ribosylation factor 4 OS=Homo sapiens OX=9606 GN=ARF4 PE=1 SV=3
1082	TRUE	Q8IV08|PLD3_HUMAN	259.476	5'-3' exonuclease PLD3 OS=Homo sapiens OX=9606 GN=PLD3 PE=1 SV=1
1083	TRUE	P20339|RAB5A_HUMAN	259.249	Ras-related protein Rab-5A OS=Homo sapiens OX=9606 GN=RAB5A PE=1 SV=2
1084	TRUE	Q9HBK9|AS3MT_HUMAN	259.102	Arsenite methyltransferase OS=Homo sapiens OX=9606 GN=AS3MT PE=1 SV=3
1085	TRUE	Q96EL3|RM53_HUMAN	259.051	Large ribosomal subunit protein mL53 OS=Homo sapiens OX=9606 GN=MRPL53 PE=1 SV=1
1086	TRUE	P35579|MYH9_HUMAN	258.968	Myosin-9 OS=Homo sapiens OX=9606 GN=MYH9 PE=1 SV=4
1087	TRUE	P27694|RFA1_HUMAN	258.962	Replication protein A 70 kDa DNA-binding subunit OS=Homo sapiens OX=9606 GN=RPA1 PE=1 SV=2
1088	TRUE	Q8IWJ2|GCC2_HUMAN	258.764	GRIP and coiled-coil domain-containing protein 2 OS=Homo sapiens OX=9606 GN=GCC2 PE=1 SV=4
1089	TRUE	Q96E17|RAB3C_HUMAN	258.669	Ras-related protein Rab-3C OS=Homo sapiens OX=9606 GN=RAB3C PE=1 SV=1
1090	TRUE	P12955|PEPD_HUMAN	258.567	Xaa-Pro dipeptidase OS=Homo sapiens OX=9606 GN=PEPD PE=1 SV=3
1091	TRUE	P32969|RL9_HUMAN	258.379	Large ribosomal subunit protein uL6 OS=Homo sapiens OX=9606 GN=RPL9 PE=1 SV=1
1092	TRUE	Q9UBB4|ATX10_HUMAN	258.33	Ataxin-10 OS=Homo sapiens OX=9606 GN=ATXN10 PE=1 SV=1
1093	TRUE	Q8TD30|ALAT2_HUMAN	258.248	Alanine aminotransferase 2 OS=Homo sapiens OX=9606 GN=GPT2 PE=1 SV=1
1093	FALSE	P24298|ALAT1_HUMAN	56.2701	Alanine aminotransferase 1 OS=Homo sapiens OX=9606 GN=GPT PE=1 SV=3
1094	TRUE	P84098|RL19_HUMAN	258.238	Large ribosomal subunit protein eL19 OS=Homo sapiens OX=9606 GN=RPL19 PE=1 SV=1
1095	TRUE	O60814|H2B1K_HUMAN	258.073	Histone H2B type 1-K OS=Homo sapiens OX=9606 GN=H2BC12 PE=1 SV=3
1095	TRUE	P58876|H2B1D_HUMAN	258.073	Histone H2B type 1-D OS=Homo sapiens OX=9606 GN=H2BC5 PE=1 SV=2
1095	TRUE	Q99880|H2B1L_HUMAN	258.073	Histone H2B type 1-L OS=Homo sapiens OX=9606 GN=H2BC13 PE=1 SV=3
1095	TRUE	Q5QNW6|H2B2F_HUMAN	258.073	Histone H2B type 2-F OS=Homo sapiens OX=9606 GN=H2BC18 PE=1 SV=3
1095	TRUE	Q99879|H2B1M_HUMAN	258.073	Histone H2B type 1-M OS=Homo sapiens OX=9606 GN=H2BC14 PE=1 SV=3
1095	TRUE	Q99877|H2B1N_HUMAN	258.073	Histone H2B type 1-N OS=Homo sapiens OX=9606 GN=H2BC15 PE=1 SV=3
1095	TRUE	P57053|H2BFS_HUMAN	258.073	Histone H2B type F-S OS=Homo sapiens OX=9606 GN=H2BC12L PE=1 SV=2
1095	TRUE	P62807|H2B1C_HUMAN	258.073	Histone H2B type 1-C/E/F/G/I OS=Homo sapiens OX=9606 GN=H2BC4 PE=1 SV=4
1095	TRUE	Q93079|H2B1H_HUMAN	258.073	Histone H2B type 1-H OS=Homo sapiens OX=9606 GN=H2BC9 PE=1 SV=3
1095	FALSE	Q16778|H2B2E_HUMAN	182.892	Histone H2B type 2-E OS=Homo sapiens OX=9606 GN=H2BC21 PE=1 SV=3
1095	FALSE	P33778|H2B1B_HUMAN	182.892	Histone H2B type 1-B OS=Homo sapiens OX=9606 GN=H2BC3 PE=1 SV=2
1095	FALSE	P06899|H2B1J_HUMAN	182.892	Histone H2B type 1-J OS=Homo sapiens OX=9606 GN=H2BC11 PE=1 SV=3
1095	FALSE	P23527|H2B1O_HUMAN	182.892	Histone H2B type 1-O OS=Homo sapiens OX=9606 GN=H2BC17 PE=1 SV=3
1095	FALSE	Q8N257|H2B3B_HUMAN	175.248	Histone H2B type 3-B OS=Homo sapiens OX=9606 GN=H2BC26 PE=1 SV=3
1095	FALSE	Q96A08|H2B1A_HUMAN	105.226	Histone H2B type 1-A OS=Homo sapiens OX=9606 GN=H2BC1 PE=1 SV=3
1095	FALSE	A0A2R8Y619|H2BK1_HUMAN	72.7406	Histone H2B type 2-K1 OS=Homo sapiens OX=9606 GN=H2BK1 PE=3 SV=1
1096	TRUE	Q8NE62|CHDH_HUMAN	257.883	Choline dehydrogenase, mitochondrial OS=Homo sapiens OX=9606 GN=CHDH PE=1 SV=2
1097	TRUE	O95793|STAU1_HUMAN	257.765	Double-stranded RNA-binding protein Staufen homolog 1 OS=Homo sapiens OX=9606 GN=STAU1 PE=1 SV=2
1098	TRUE	P53999|TCP4_HUMAN	257.702	Activated RNA polymerase II transcriptional coactivator p15 OS=Homo sapiens OX=9606 GN=SUB1 PE=1 SV=3
1099	TRUE	P51452|DUS3_HUMAN	257.593	Dual specificity protein phosphatase 3 OS=Homo sapiens OX=9606 GN=DUSP3 PE=1 SV=1
1100	TRUE	P60900|PSA6_HUMAN	257.504	Proteasome subunit alpha type-6 OS=Homo sapiens OX=9606 GN=PSMA6 PE=1 SV=1
1101	TRUE	O75521|ECI2_HUMAN	257.393	Enoyl-CoA delta isomerase 2 OS=Homo sapiens OX=9606 GN=ECI2 PE=1 SV=4
1102	TRUE	Q53H96|P5CR3_HUMAN	257.392	Pyrroline-5-carboxylate reductase 3 OS=Homo sapiens OX=9606 GN=PYCR3 PE=1 SV=3
1103	TRUE	P61457|PHS_HUMAN	257.225	Pterin-4-alpha-carbinolamine dehydratase OS=Homo sapiens OX=9606 GN=PCBD1 PE=1 SV=2
1104	TRUE	P62314|SMD1_HUMAN	257.181	Small nuclear ribonucleoprotein Sm D1 OS=Homo sapiens OX=9606 GN=SNRPD1 PE=1 SV=1
1105	TRUE	P31937|3HIDH_HUMAN	257.109	3-hydroxyisobutyrate dehydrogenase, mitochondrial OS=Homo sapiens OX=9606 GN=HIBADH PE=1 SV=2
1106	TRUE	Q9UBQ0|VPS29_HUMAN	257.089	Vacuolar protein sorting-associated protein 29 OS=Homo sapiens OX=9606 GN=VPS29 PE=1 SV=1
1107	TRUE	O95292|VAPB_HUMAN	257.065	Vesicle-associated membrane protein-associated protein B/C OS=Homo sapiens OX=9606 GN=VAPB PE=1 SV=3
1108	TRUE	P62753|RS6_HUMAN	256.989	Small ribosomal subunit protein eS6 OS=Homo sapiens OX=9606 GN=RPS6 PE=1 SV=1
1109	TRUE	O75832|PSD10_HUMAN	256.95	26S proteasome non-ATPase regulatory subunit 10 OS=Homo sapiens OX=9606 GN=PSMD10 PE=1 SV=1
1110	TRUE	O00231|PSD11_HUMAN	256.751	26S proteasome non-ATPase regulatory subunit 11 OS=Homo sapiens OX=9606 GN=PSMD11 PE=1 SV=3
1111	TRUE	Q07954|LRP1_HUMAN	256.683	Prolow-density lipoprotein receptor-related protein 1 OS=Homo sapiens OX=9606 GN=LRP1 PE=1 SV=2
1112	TRUE	P20073|ANXA7_HUMAN	256.584	Annexin A7 OS=Homo sapiens OX=9606 GN=ANXA7 PE=1 SV=3
1113	TRUE	A8MWD9|RUXGL_HUMAN	256.445	Putative small nuclear ribonucleoprotein G-like protein 15 OS=Homo sapiens OX=9606 GN=SNRPGP15 PE=5 SV=2
1113	TRUE	P62308|RUXG_HUMAN	256.445	Small nuclear ribonucleoprotein G OS=Homo sapiens OX=9606 GN=SNRPG PE=1 SV=1
1114	TRUE	Q9NR50|EI2BG_HUMAN	256.388	Translation initiation factor eIF-2B subunit gamma OS=Homo sapiens OX=9606 GN=EIF2B3 PE=1 SV=1
1115	TRUE	P48507|GSH0_HUMAN	256.267	Glutamate--cysteine ligase regulatory subunit OS=Homo sapiens OX=9606 GN=GCLM PE=1 SV=1
1116	TRUE	P21953|ODBB_HUMAN	256	2-oxoisovalerate dehydrogenase subunit beta, mitochondrial OS=Homo sapiens OX=9606 GN=BCKDHB PE=1 SV=2
1117	TRUE	Q9Y294|ASF1A_HUMAN	255.678	Histone chaperone ASF1A OS=Homo sapiens OX=9606 GN=ASF1A PE=1 SV=1
1117	FALSE	Q9NVP2|ASF1B_HUMAN	117.892	Histone chaperone ASF1B OS=Homo sapiens OX=9606 GN=ASF1B PE=1 SV=1
1118	TRUE	P62273|RS29_HUMAN	255.655	Small ribosomal subunit protein uS14 OS=Homo sapiens OX=9606 GN=RPS29 PE=1 SV=2
1119	TRUE	Q15165|PON2_HUMAN	255.569	Serum paraoxonase/arylesterase 2 OS=Homo sapiens OX=9606 GN=PON2 PE=1 SV=4
1120	TRUE	P60174|TPIS_HUMAN	255.396	Triosephosphate isomerase OS=Homo sapiens OX=9606 GN=TPI1 PE=1 SV=4
1121	TRUE	P27487|DPP4_HUMAN	255.216	Dipeptidyl peptidase 4 OS=Homo sapiens OX=9606 GN=DPP4 PE=1 SV=2
1122	TRUE	Q9UIS9|MBD1_HUMAN	255.189	Methyl-CpG-binding domain protein 1 OS=Homo sapiens OX=9606 GN=MBD1 PE=1 SV=2
1123	TRUE	P47813|IF1AX_HUMAN	254.945	Eukaryotic translation initiation factor 1A, X-chromosomal OS=Homo sapiens OX=9606 GN=EIF1AX PE=1 SV=2
1123	FALSE	O14602|IF1AY_HUMAN	225.919	Eukaryotic translation initiation factor 1A, Y-chromosomal OS=Homo sapiens OX=9606 GN=EIF1AY PE=1 SV=4
1124	TRUE	P84085|ARF5_HUMAN	254.668	ADP-ribosylation factor 5 OS=Homo sapiens OX=9606 GN=ARF5 PE=1 SV=2
1125	TRUE	Q09161|NCBP1_HUMAN	254.616	Nuclear cap-binding protein subunit 1 OS=Homo sapiens OX=9606 GN=NCBP1 PE=1 SV=1
1126	TRUE	Q9HBH1|DEFM_HUMAN	254.606	Peptide deformylase, mitochondrial OS=Homo sapiens OX=9606 GN=PDF PE=1 SV=1
1127	TRUE	Q9P016|THYN1_HUMAN	254.07	Thymocyte nuclear protein 1 OS=Homo sapiens OX=9606 GN=THYN1 PE=1 SV=1
1128	TRUE	P61081|UBC12_HUMAN	254.048	NEDD8-conjugating enzyme Ubc12 OS=Homo sapiens OX=9606 GN=UBE2M PE=1 SV=1
1129	TRUE	Q9H3K6|BOLA2_HUMAN	253.758	BolA-like protein 2 OS=Homo sapiens OX=9606 GN=BOLA2 PE=1 SV=1
1130	TRUE	Q9BSE5|GDAH_HUMAN	253.75	Guanidino acid hydrolase, mitochondrial OS=Homo sapiens OX=9606 GN=AGMAT PE=1 SV=2
1131	TRUE	O43765|SGTA_HUMAN	253.55	Small glutamine-rich tetratricopeptide repeat-containing protein alpha OS=Homo sapiens OX=9606 GN=SGTA PE=1 SV=1
1132	TRUE	Q9HCD5|NCOA5_HUMAN	253.534	Nuclear receptor coactivator 5 OS=Homo sapiens OX=9606 GN=NCOA5 PE=1 SV=2
1133	TRUE	P49903|SPS1_HUMAN	252.791	Selenide, water dikinase 1 OS=Homo sapiens OX=9606 GN=SEPHS1 PE=1 SV=2
1134	TRUE	P51553|IDH3G_HUMAN	252.484	Isocitrate dehydrogenase [NAD] subunit gamma, mitochondrial OS=Homo sapiens OX=9606 GN=IDH3G PE=1 SV=1
1135	TRUE	O75600|KBL_HUMAN	252.372	2-amino-3-ketobutyrate coenzyme A ligase, mitochondrial OS=Homo sapiens OX=9606 GN=GCAT PE=1 SV=1
1136	TRUE	Q14CN4|K2C72_HUMAN	252.343	Keratin, type II cytoskeletal 72 OS=Homo sapiens OX=9606 GN=KRT72 PE=1 SV=2
1137	TRUE	P42766|RL35_HUMAN	252.269	Large ribosomal subunit protein uL29 OS=Homo sapiens OX=9606 GN=RPL35 PE=1 SV=2
1138	TRUE	P20338|RAB4A_HUMAN	252.209	Ras-related protein Rab-4A OS=Homo sapiens OX=9606 GN=RAB4A PE=1 SV=3
1138	FALSE	P61018|RAB4B_HUMAN	185.483	Ras-related protein Rab-4B OS=Homo sapiens OX=9606 GN=RAB4B PE=1 SV=1
1139	TRUE	P62854|RS26_HUMAN	252.137	Small ribosomal subunit protein eS26 OS=Homo sapiens OX=9606 GN=RPS26 PE=1 SV=3
1139	FALSE	Q5JNZ5|RS26L_HUMAN	219.435	Putative ribosomal protein eS26-like OS=Homo sapiens OX=9606 GN=RPS26P11 PE=5 SV=1
1140	TRUE	O75489|NDUS3_HUMAN	252.13	NADH dehydrogenase [ubiquinone] iron-sulfur protein 3, mitochondrial OS=Homo sapiens OX=9606 GN=NDUFS3 PE=1 SV=1
1141	TRUE	Q96CV9|OPTN_HUMAN	251.875	Optineurin OS=Homo sapiens OX=9606 GN=OPTN PE=1 SV=3
1142	TRUE	Q96MX6|DAA10_HUMAN	251.838	Dynein axonemal assembly factor 10 OS=Homo sapiens OX=9606 GN=DNAAF10 PE=1 SV=1
1143	TRUE	Q15435|PP1R7_HUMAN	251.815	Protein phosphatase 1 regulatory subunit 7 OS=Homo sapiens OX=9606 GN=PPP1R7 PE=1 SV=1
1144	TRUE	Q96H79|ZCCHL_HUMAN	251.462	Zinc finger CCCH-type antiviral protein 1-like OS=Homo sapiens OX=9606 GN=ZC3HAV1L PE=1 SV=2
1145	TRUE	Q9NZ01|TECR_HUMAN	251.366	Very-long-chain enoyl-CoA reductase OS=Homo sapiens OX=9606 GN=TECR PE=1 SV=1
1146	TRUE	O95630|STABP_HUMAN	251.127	STAM-binding protein OS=Homo sapiens OX=9606 GN=STAMBP PE=1 SV=1
1147	TRUE	Q9NWH9|SLTM_HUMAN	251.112	SAFB-like transcription modulator OS=Homo sapiens OX=9606 GN=SLTM PE=1 SV=2
1148	TRUE	Q8N5N7|RM50_HUMAN	251.041	Large ribosomal subunit protein mL50 OS=Homo sapiens OX=9606 GN=MRPL50 PE=1 SV=2
1149	TRUE	P61586|RHOA_HUMAN	251.001	Transforming protein RhoA OS=Homo sapiens OX=9606 GN=RHOA PE=1 SV=1
1150	TRUE	P02458|CO2A1_HUMAN	250.931	Collagen alpha-1(II) chain OS=Homo sapiens OX=9606 GN=COL2A1 PE=1 SV=3
1151	TRUE	Q08752|PPID_HUMAN	250.863	Peptidyl-prolyl cis-trans isomerase D OS=Homo sapiens OX=9606 GN=PPID PE=1 SV=3
1152	TRUE	Q9H6Y2|WDR55_HUMAN	250.742	WD repeat-containing protein 55 OS=Homo sapiens OX=9606 GN=WDR55 PE=1 SV=2
1153	TRUE	P62081|RS7_HUMAN	250.659	Small ribosomal subunit protein eS7 OS=Homo sapiens OX=9606 GN=RPS7 PE=1 SV=1
1154	TRUE	Q9UBF2|COPG2_HUMAN	250.513	Coatomer subunit gamma-2 OS=Homo sapiens OX=9606 GN=COPG2 PE=1 SV=1
1155	TRUE	O95373|IPO7_HUMAN	250.221	Importin-7 OS=Homo sapiens OX=9606 GN=IPO7 PE=1 SV=1
1156	TRUE	P00568|KAD1_HUMAN	250.221	Adenylate kinase isoenzyme 1 OS=Homo sapiens OX=9606 GN=AK1 PE=1 SV=3
1156	FALSE	Q9Y6K8|KAD5_HUMAN	66.5979	Adenylate kinase isoenzyme 5 OS=Homo sapiens OX=9606 GN=AK5 PE=1 SV=2
1157	TRUE	Q71UI9|H2AV_HUMAN	250.112	Histone H2A.V OS=Homo sapiens OX=9606 GN=H2AZ2 PE=1 SV=3
1157	TRUE	P0C0S5|H2AZ_HUMAN	250.112	Histone H2A.Z OS=Homo sapiens OX=9606 GN=H2AZ1 PE=1 SV=2
1158	TRUE	O75396|SC22B_HUMAN	249.868	Vesicle-trafficking protein SEC22b OS=Homo sapiens OX=9606 GN=SEC22B PE=1 SV=5
1159	TRUE	Q13610|PWP1_HUMAN	249.52	Periodic tryptophan protein 1 homolog OS=Homo sapiens OX=9606 GN=PWP1 PE=1 SV=1
1160	TRUE	P47985|UCRI_HUMAN	249.515	Cytochrome b-c1 complex subunit Rieske, mitochondrial OS=Homo sapiens OX=9606 GN=UQCRFS1 PE=1 SV=2
1160	TRUE	P0C7P4|UCRIL_HUMAN	249.515	Putative cytochrome b-c1 complex subunit Rieske-like protein 1 OS=Homo sapiens OX=9606 GN=UQCRFS1P1 PE=5 SV=1
1161	TRUE	O43823|AKAP8_HUMAN	249.485	A-kinase anchor protein 8 OS=Homo sapiens OX=9606 GN=AKAP8 PE=1 SV=1
1162	TRUE	Q9UIV1|CNOT7_HUMAN	249.288	CCR4-NOT transcription complex subunit 7 OS=Homo sapiens OX=9606 GN=CNOT7 PE=1 SV=3
1163	TRUE	P12277|KCRB_HUMAN	248.691	Creatine kinase B-type OS=Homo sapiens OX=9606 GN=CKB PE=1 SV=1
1164	TRUE	Q04726|TLE3_HUMAN	248.687	Transducin-like enhancer protein 3 OS=Homo sapiens OX=9606 GN=TLE3 PE=1 SV=2
1165	TRUE	P06493|CDK1_HUMAN	248.637	Cyclin-dependent kinase 1 OS=Homo sapiens OX=9606 GN=CDK1 PE=1 SV=3
1165	FALSE	P24941|CDK2_HUMAN	119.253	Cyclin-dependent kinase 2 OS=Homo sapiens OX=9606 GN=CDK2 PE=1 SV=2
1165	FALSE	Q00526|CDK3_HUMAN	119.253	Cyclin-dependent kinase 3 OS=Homo sapiens OX=9606 GN=CDK3 PE=1 SV=1
1166	TRUE	P61163|ACTZ_HUMAN	248.615	Alpha-centractin OS=Homo sapiens OX=9606 GN=ACTR1A PE=1 SV=1
1166	FALSE	P42025|ACTY_HUMAN	130.414	Beta-centractin OS=Homo sapiens OX=9606 GN=ACTR1B PE=1 SV=1
1167	TRUE	Q86U44|MTA70_HUMAN	248.532	N6-adenosine-methyltransferase catalytic subunit OS=Homo sapiens OX=9606 GN=METTL3 PE=1 SV=2
1168	TRUE	Q9Y3U8|RL36_HUMAN	248.516	Large ribosomal subunit protein eL36 OS=Homo sapiens OX=9606 GN=RPL36 PE=1 SV=3
1169	TRUE	Q9NX38|ABITM_HUMAN	248.506	Protein Abitram OS=Homo sapiens OX=9606 GN=ABITRAM PE=1 SV=1
1170	TRUE	Q96GX9|MTNB_HUMAN	248.501	Methylthioribulose-1-phosphate dehydratase OS=Homo sapiens OX=9606 GN=APIP PE=1 SV=1
1171	TRUE	Q5VTR2|BRE1A_HUMAN	248.496	E3 ubiquitin-protein ligase BRE1A OS=Homo sapiens OX=9606 GN=RNF20 PE=1 SV=2
1172	TRUE	Q96FZ2|HMCES_HUMAN	248.444	Abasic site processing protein HMCES OS=Homo sapiens OX=9606 GN=HMCES PE=1 SV=1
1173	TRUE	P14923|PLAK_HUMAN	248.178	Junction plakoglobin OS=Homo sapiens OX=9606 GN=JUP PE=1 SV=3
1174	TRUE	Q53HC9|EIPR1_HUMAN	248.17	EARP and GARP complex-interacting protein 1 OS=Homo sapiens OX=9606 GN=EIPR1 PE=1 SV=2
1175	TRUE	Q32P28|P3H1_HUMAN	247.927	Prolyl 3-hydroxylase 1 OS=Homo sapiens OX=9606 GN=P3H1 PE=1 SV=2
1176	TRUE	Q8IWB7|WDFY1_HUMAN	247.881	WD repeat and FYVE domain-containing protein 1 OS=Homo sapiens OX=9606 GN=WDFY1 PE=1 SV=1
1177	TRUE	O95684|CEP43_HUMAN	247.786	Centrosomal protein 43 OS=Homo sapiens OX=9606 GN=CEP43 PE=1 SV=1
1178	TRUE	Q8IX01|SUGP2_HUMAN	247.783	SURP and G-patch domain-containing protein 2 OS=Homo sapiens OX=9606 GN=SUGP2 PE=1 SV=2
1179	TRUE	Q04637|IF4G1_HUMAN	247.528	Eukaryotic translation initiation factor 4 gamma 1 OS=Homo sapiens OX=9606 GN=EIF4G1 PE=1 SV=4
1180	TRUE	Q9BXW7|HDHD5_HUMAN	247.488	Haloacid dehalogenase-like hydrolase domain-containing 5 OS=Homo sapiens OX=9606 GN=HDHD5 PE=1 SV=1
1181	TRUE	P08134|RHOC_HUMAN	247.377	Rho-related GTP-binding protein RhoC OS=Homo sapiens OX=9606 GN=RHOC PE=1 SV=1
1182	TRUE	Q92882|OSTF1_HUMAN	247.298	Osteoclast-stimulating factor 1 OS=Homo sapiens OX=9606 GN=OSTF1 PE=1 SV=2
1183	TRUE	P28482|MK01_HUMAN	247.126	Mitogen-activated protein kinase 1 OS=Homo sapiens OX=9606 GN=MAPK1 PE=1 SV=3
1183	FALSE	P27361|MK03_HUMAN	138.434	Mitogen-activated protein kinase 3 OS=Homo sapiens OX=9606 GN=MAPK3 PE=1 SV=4
1183	FALSE	Q8TD08|MK15_HUMAN	92.7872	Mitogen-activated protein kinase 15 OS=Homo sapiens OX=9606 GN=MAPK15 PE=1 SV=1
1183	FALSE	P35968|VGFR2_HUMAN	92.7872	Vascular endothelial growth factor receptor 2 OS=Homo sapiens OX=9606 GN=KDR PE=1 SV=2
1183	FALSE	P17948|VGFR1_HUMAN	92.7872	Vascular endothelial growth factor receptor 1 OS=Homo sapiens OX=9606 GN=FLT1 PE=1 SV=2
1183	FALSE	P35916|VGFR3_HUMAN	92.7872	Vascular endothelial growth factor receptor 3 OS=Homo sapiens OX=9606 GN=FLT4 PE=1 SV=3
1183	FALSE	P16234|PGFRA_HUMAN	92.7872	Platelet-derived growth factor receptor alpha OS=Homo sapiens OX=9606 GN=PDGFRA PE=1 SV=1
1183	FALSE	P10721|KIT_HUMAN	92.7872	Mast/stem cell growth factor receptor Kit OS=Homo sapiens OX=9606 GN=KIT PE=1 SV=1
1183	FALSE	P36888|FLT3_HUMAN	92.7872	Receptor-type tyrosine-protein kinase FLT3 OS=Homo sapiens OX=9606 GN=FLT3 PE=1 SV=2
1183	FALSE	P09619|PGFRB_HUMAN	92.7872	Platelet-derived growth factor receptor beta OS=Homo sapiens OX=9606 GN=PDGFRB PE=1 SV=1
1183	FALSE	Q9UBE8|NLK_HUMAN	92.7872	Serine/threonine-protein kinase NLK OS=Homo sapiens OX=9606 GN=NLK PE=1 SV=2
1184	TRUE	Q8IXI1|MIRO2_HUMAN	247.071	Mitochondrial Rho GTPase 2 OS=Homo sapiens OX=9606 GN=RHOT2 PE=1 SV=2
1184	FALSE	Q9Y3L5|RAP2C_HUMAN	104.8	Ras-related protein Rap-2c OS=Homo sapiens OX=9606 GN=RAP2C PE=1 SV=1
1185	TRUE	P27797|CALR_HUMAN	246.817	Calreticulin OS=Homo sapiens OX=9606 GN=CALR PE=1 SV=1
1186	TRUE	O43251|RFOX2_HUMAN	246.785	RNA binding protein fox-1 homolog 2 OS=Homo sapiens OX=9606 GN=RBFOX2 PE=1 SV=3
1186	FALSE	Q9NWB1|RFOX1_HUMAN	238.235	RNA binding protein fox-1 homolog 1 OS=Homo sapiens OX=9606 GN=RBFOX1 PE=1 SV=2
1186	FALSE	A6NFN3|RFOX3_HUMAN	169.618	RNA binding protein fox-1 homolog 3 OS=Homo sapiens OX=9606 GN=RBFOX3 PE=2 SV=4
1187	TRUE	Q17RY0|CPEB4_HUMAN	246.721	Cytoplasmic polyadenylation element-binding protein 4 OS=Homo sapiens OX=9606 GN=CPEB4 PE=1 SV=1
1187	FALSE	Q8NE35|CPEB3_HUMAN	176.568	Cytoplasmic polyadenylation element-binding protein 3 OS=Homo sapiens OX=9606 GN=CPEB3 PE=1 SV=2
1187	FALSE	Q7Z5Q1|CPEB2_HUMAN	176.568	Cytoplasmic polyadenylation element-binding protein 2 OS=Homo sapiens OX=9606 GN=CPEB2 PE=2 SV=3
1188	TRUE	P11216|PYGB_HUMAN	246.147	Glycogen phosphorylase, brain form OS=Homo sapiens OX=9606 GN=PYGB PE=1 SV=5
1189	TRUE	O00743|PPP6_HUMAN	246.07	Serine/threonine-protein phosphatase 6 catalytic subunit OS=Homo sapiens OX=9606 GN=PPP6C PE=1 SV=1
1190	TRUE	P10253|LYAG_HUMAN	245.826	Lysosomal alpha-glucosidase OS=Homo sapiens OX=9606 GN=GAA PE=1 SV=4
1191	TRUE	P54727|RD23B_HUMAN	245.801	UV excision repair protein RAD23 homolog B OS=Homo sapiens OX=9606 GN=RAD23B PE=1 SV=1
1192	TRUE	Q9P2R7|SUCB1_HUMAN	245.728	Succinate--CoA ligase [ADP-forming] subunit beta, mitochondrial OS=Homo sapiens OX=9606 GN=SUCLA2 PE=1 SV=3
1193	TRUE	P38606|VATA_HUMAN	245.679	V-type proton ATPase catalytic subunit A OS=Homo sapiens OX=9606 GN=ATP6V1A PE=1 SV=2
1194	TRUE	P10599|THIO_HUMAN	245.575	Thioredoxin OS=Homo sapiens OX=9606 GN=TXN PE=1 SV=3
1195	TRUE	Q99471|PFD5_HUMAN	245.51	Prefoldin subunit 5 OS=Homo sapiens OX=9606 GN=PFDN5 PE=1 SV=2
1196	TRUE	P49427|UB2R1_HUMAN	245.504	Ubiquitin-conjugating enzyme E2 R1 OS=Homo sapiens OX=9606 GN=CDC34 PE=1 SV=2
1196	FALSE	Q712K3|UB2R2_HUMAN	117.451	Ubiquitin-conjugating enzyme E2 R2 OS=Homo sapiens OX=9606 GN=UBE2R2 PE=1 SV=1
1197	TRUE	P43897|EFTS_HUMAN	245.435	Elongation factor Ts, mitochondrial OS=Homo sapiens OX=9606 GN=TSFM PE=1 SV=2
1198	TRUE	P10606|COX5B_HUMAN	245.431	Cytochrome c oxidase subunit 5B, mitochondrial OS=Homo sapiens OX=9606 GN=COX5B PE=1 SV=2
1199	TRUE	P61088|UBE2N_HUMAN	245.15	Ubiquitin-conjugating enzyme E2 N OS=Homo sapiens OX=9606 GN=UBE2N PE=1 SV=1
1199	FALSE	Q5JXB2|UE2NL_HUMAN	218.155	Putative ubiquitin-conjugating enzyme E2 N-like OS=Homo sapiens OX=9606 GN=UBE2NL PE=1 SV=1
1200	TRUE	Q15392|DHC24_HUMAN	244.772	Delta(24)-sterol reductase OS=Homo sapiens OX=9606 GN=DHCR24 PE=1 SV=2
1201	TRUE	O95400|CD2B2_HUMAN	244.57	CD2 antigen cytoplasmic tail-binding protein 2 OS=Homo sapiens OX=9606 GN=CD2BP2 PE=1 SV=1
1202	TRUE	Q969S9|RRF2M_HUMAN	244.444	Ribosome-releasing factor 2, mitochondrial OS=Homo sapiens OX=9606 GN=GFM2 PE=1 SV=1
1203	TRUE	Q9Y3Y2|CHTOP_HUMAN	243.999	Chromatin target of PRMT1 protein OS=Homo sapiens OX=9606 GN=CHTOP PE=1 SV=2
1204	TRUE	Q8NB90|AFG2A_HUMAN	243.774	ATPase family gene 2 protein homolog A OS=Homo sapiens OX=9606 GN=AFG2A PE=1 SV=3
1205	TRUE	O00267|SPT5H_HUMAN	243.654	Transcription elongation factor SPT5 OS=Homo sapiens OX=9606 GN=SUPT5H PE=1 SV=1
1206	TRUE	Q9BQ87|TBL1Y_HUMAN	243.302	F-box-like/WD repeat-containing protein TBL1Y OS=Homo sapiens OX=9606 GN=TBL1Y PE=1 SV=1
1207	TRUE	Q96RS6|NUDC1_HUMAN	243.178	NudC domain-containing protein 1 OS=Homo sapiens OX=9606 GN=NUDCD1 PE=1 SV=2
1208	TRUE	P61353|RL27_HUMAN	243.066	Large ribosomal subunit protein eL27 OS=Homo sapiens OX=9606 GN=RPL27 PE=1 SV=2
1209	TRUE	O15143|ARC1B_HUMAN	242.865	Actin-related protein 2/3 complex subunit 1B OS=Homo sapiens OX=9606 GN=ARPC1B PE=1 SV=3
1210	TRUE	P07225|PROS_HUMAN	242.363	Vitamin K-dependent protein S OS=Homo sapiens OX=9606 GN=PROS1 PE=1 SV=1
1211	TRUE	Q9UK41|VPS28_HUMAN	241.837	Vacuolar protein sorting-associated protein 28 homolog OS=Homo sapiens OX=9606 GN=VPS28 PE=1 SV=1
1212	TRUE	O43491|E41L2_HUMAN	241.767	Band 4.1-like protein 2 OS=Homo sapiens OX=9606 GN=EPB41L2 PE=1 SV=1
1213	TRUE	Q9NSB2|KRT84_HUMAN	241.106	Keratin, type II cuticular Hb4 OS=Homo sapiens OX=9606 GN=KRT84 PE=2 SV=2
1214	TRUE	Q96EE3|SEH1_HUMAN	241.064	Nucleoporin SEH1 OS=Homo sapiens OX=9606 GN=SEH1L PE=1 SV=3
1215	TRUE	P04114|APOB_HUMAN	241.052	Apolipoprotein B-100 OS=Homo sapiens OX=9606 GN=APOB PE=1 SV=2
1216	TRUE	Q9HCN8|SDF2L_HUMAN	241.05	Stromal cell-derived factor 2-like protein 1 OS=Homo sapiens OX=9606 GN=SDF2L1 PE=1 SV=2
1217	TRUE	P36543|VATE1_HUMAN	240.608	V-type proton ATPase subunit E 1 OS=Homo sapiens OX=9606 GN=ATP6V1E1 PE=1 SV=1
1218	TRUE	P09234|RU1C_HUMAN	240.333	U1 small nuclear ribonucleoprotein C OS=Homo sapiens OX=9606 GN=SNRPC PE=1 SV=1
1219	TRUE	O14964|HGS_HUMAN	240.317	Hepatocyte growth factor-regulated tyrosine kinase substrate OS=Homo sapiens OX=9606 GN=HGS PE=1 SV=1
1220	TRUE	P19013|K2C4_HUMAN	240.284	Keratin, type II cytoskeletal 4 OS=Homo sapiens OX=9606 GN=KRT4 PE=1 SV=5
1221	TRUE	Q13057|COASY_HUMAN	240.085	Bifunctional coenzyme A synthase OS=Homo sapiens OX=9606 GN=COASY PE=1 SV=4
1222	TRUE	Q14315|FLNC_HUMAN	240.058	Filamin-C OS=Homo sapiens OX=9606 GN=FLNC PE=1 SV=3
1223	TRUE	O43776|SYNC_HUMAN	239.398	Asparagine--tRNA ligase, cytoplasmic OS=Homo sapiens OX=9606 GN=NARS1 PE=1 SV=1
1224	TRUE	Q9NQT4|EXOS5_HUMAN	239.35	Exosome complex component RRP46 OS=Homo sapiens OX=9606 GN=EXOSC5 PE=1 SV=1
1225	TRUE	Q8NEY8|PPHLN_HUMAN	239.308	Periphilin-1 OS=Homo sapiens OX=9606 GN=PPHLN1 PE=1 SV=2
1226	TRUE	O94903|PLPHP_HUMAN	239.193	Pyridoxal phosphate homeostasis protein OS=Homo sapiens OX=9606 GN=PLPBP PE=1 SV=1
1227	TRUE	Q13257|MD2L1_HUMAN	239.19	Mitotic spindle assembly checkpoint protein MAD2A OS=Homo sapiens OX=9606 GN=MAD2L1 PE=1 SV=1
1228	TRUE	Q99653|CHP1_HUMAN	238.957	Calcineurin B homologous protein 1 OS=Homo sapiens OX=9606 GN=CHP1 PE=1 SV=3
1229	TRUE	P09429|HMGB1_HUMAN	238.834	High mobility group protein B1 OS=Homo sapiens OX=9606 GN=HMGB1 PE=1 SV=3
1229	FALSE	B2RPK0|HGB1A_HUMAN	218.982	Putative high mobility group protein B1-like 1 OS=Homo sapiens OX=9606 GN=HMGB1P1 PE=5 SV=1
1230	TRUE	O75436|VP26A_HUMAN	237.981	Vacuolar protein sorting-associated protein 26A OS=Homo sapiens OX=9606 GN=VPS26A PE=1 SV=2
1230	FALSE	Q4G0F5|VP26B_HUMAN	113.151	Vacuolar protein sorting-associated protein 26B OS=Homo sapiens OX=9606 GN=VPS26B PE=1 SV=2
1231	TRUE	P46777|RL5_HUMAN	237.865	Large ribosomal subunit protein uL18 OS=Homo sapiens OX=9606 GN=RPL5 PE=1 SV=3
1232	TRUE	Q9H0C8|ILKAP_HUMAN	237.579	Integrin-linked kinase-associated serine/threonine phosphatase 2C OS=Homo sapiens OX=9606 GN=ILKAP PE=1 SV=1
1233	TRUE	Q2TAY7|SMU1_HUMAN	237.328	WD40 repeat-containing protein SMU1 OS=Homo sapiens OX=9606 GN=SMU1 PE=1 SV=2
1234	TRUE	Q96FX7|TRM61_HUMAN	237.228	tRNA (adenine(58)-N(1))-methyltransferase catalytic subunit TRMT61A OS=Homo sapiens OX=9606 GN=TRMT61A PE=1 SV=1
1235	TRUE	P54105|ICLN_HUMAN	237.126	Methylosome subunit pICln OS=Homo sapiens OX=9606 GN=CLNS1A PE=1 SV=1
1236	TRUE	O95571|ETHE1_HUMAN	237.032	Persulfide dioxygenase ETHE1, mitochondrial OS=Homo sapiens OX=9606 GN=ETHE1 PE=1 SV=2
1237	TRUE	P42677|RS27_HUMAN	236.81	Small ribosomal subunit protein eS27 OS=Homo sapiens OX=9606 GN=RPS27 PE=1 SV=3
1238	TRUE	Q9Y2Q9|RT28_HUMAN	236.716	Small ribosomal subunit protein bS1m OS=Homo sapiens OX=9606 GN=MRPS28 PE=1 SV=1
1239	TRUE	O75718|CRTAP_HUMAN	236.504	Cartilage-associated protein OS=Homo sapiens OX=9606 GN=CRTAP PE=1 SV=1
1240	TRUE	Q9P0J7|KCMF1_HUMAN	236.281	E3 ubiquitin-protein ligase KCMF1 OS=Homo sapiens OX=9606 GN=KCMF1 PE=1 SV=2
1241	TRUE	Q08209|PP2BA_HUMAN	236.221	Protein phosphatase 3 catalytic subunit alpha OS=Homo sapiens OX=9606 GN=PPP3CA PE=1 SV=1
1241	FALSE	P16298|PP2BB_HUMAN	174.298	Serine/threonine-protein phosphatase 2B catalytic subunit beta isoform OS=Homo sapiens OX=9606 GN=PPP3CB PE=1 SV=2
1241	FALSE	P48454|PP2BC_HUMAN	109.798	Serine/threonine-protein phosphatase 2B catalytic subunit gamma isoform OS=Homo sapiens OX=9606 GN=PPP3CC PE=1 SV=3
1242	TRUE	Q9UQM7|KCC2A_HUMAN	235.92	Calcium/calmodulin-dependent protein kinase type II subunit alpha OS=Homo sapiens OX=9606 GN=CAMK2A PE=1 SV=2
1243	TRUE	Q99470|SDF2_HUMAN	235.92	Stromal cell-derived factor 2 OS=Homo sapiens OX=9606 GN=SDF2 PE=1 SV=2
1244	TRUE	P40429|RL13A_HUMAN	235.849	Large ribosomal subunit protein uL13 OS=Homo sapiens OX=9606 GN=RPL13A PE=1 SV=2
1244	FALSE	Q6NVV1|R13P3_HUMAN	204.795	Putative ribosomal protein uL13-like OS=Homo sapiens OX=9606 GN=RPL13AP3 PE=5 SV=1
1245	TRUE	O95394|AGM1_HUMAN	235.76	Phosphoacetylglucosamine mutase OS=Homo sapiens OX=9606 GN=PGM3 PE=1 SV=1
1246	TRUE	Q8NFH3|NUP43_HUMAN	235.739	Nucleoporin Nup43 OS=Homo sapiens OX=9606 GN=NUP43 PE=1 SV=1
1247	TRUE	O75607|NPM3_HUMAN	235.696	Nucleoplasmin-3 OS=Homo sapiens OX=9606 GN=NPM3 PE=1 SV=3
1248	TRUE	O75531|BAF_HUMAN	235.501	Barrier-to-autointegration factor OS=Homo sapiens OX=9606 GN=BANF1 PE=1 SV=1
1249	TRUE	P05026|AT1B1_HUMAN	235.154	Sodium/potassium-transporting ATPase subunit beta-1 OS=Homo sapiens OX=9606 GN=ATP1B1 PE=1 SV=1
1250	TRUE	Q9HCE1|MOV10_HUMAN	234.888	Helicase MOV-10 OS=Homo sapiens OX=9606 GN=MOV10 PE=1 SV=2
1251	TRUE	P09496|CLCA_HUMAN	234.641	Clathrin light chain A OS=Homo sapiens OX=9606 GN=CLTA PE=1 SV=1
1252	TRUE	Q8WWI1|LMO7_HUMAN	234.484	LIM domain only protein 7 OS=Homo sapiens OX=9606 GN=LMO7 PE=1 SV=3
1253	TRUE	P50570|DYN2_HUMAN	234.401	Dynamin-2 OS=Homo sapiens OX=9606 GN=DNM2 PE=1 SV=2
1253	FALSE	Q05193|DYN1_HUMAN	171.37	Dynamin-1 OS=Homo sapiens OX=9606 GN=DNM1 PE=1 SV=2
1253	FALSE	Q9UQ16|DYN3_HUMAN	79.757	Dynamin-3 OS=Homo sapiens OX=9606 GN=DNM3 PE=1 SV=4
1254	TRUE	O75525|KHDR3_HUMAN	233.678	KH domain-containing, RNA-binding, signal transduction-associated protein 3 OS=Homo sapiens OX=9606 GN=KHDRBS3 PE=1 SV=1
1255	TRUE	P63167|DYL1_HUMAN	233.478	Dynein light chain 1, cytoplasmic OS=Homo sapiens OX=9606 GN=DYNLL1 PE=1 SV=1
1256	TRUE	O14832|PAHX_HUMAN	233.279	Phytanoyl-CoA dioxygenase, peroxisomal OS=Homo sapiens OX=9606 GN=PHYH PE=1 SV=1
1257	TRUE	O75533|SF3B1_HUMAN	232.945	Splicing factor 3B subunit 1 OS=Homo sapiens OX=9606 GN=SF3B1 PE=1 SV=3
1258	TRUE	P62318|SMD3_HUMAN	232.872	Small nuclear ribonucleoprotein Sm D3 OS=Homo sapiens OX=9606 GN=SNRPD3 PE=1 SV=1
1259	TRUE	Q96KR1|ZFR_HUMAN	232.711	Zinc finger RNA-binding protein OS=Homo sapiens OX=9606 GN=ZFR PE=1 SV=2
1260	TRUE	Q9NW81|DMAC2_HUMAN	232.709	Distal membrane-arm assembly complex protein 2 OS=Homo sapiens OX=9606 GN=DMAC2 PE=1 SV=3
1261	TRUE	P62699|YPEL5_HUMAN	232.692	Protein yippee-like 5 OS=Homo sapiens OX=9606 GN=YPEL5 PE=1 SV=1
1262	TRUE	Q9NRG9|AAAS_HUMAN	232.531	Aladin OS=Homo sapiens OX=9606 GN=AAAS PE=1 SV=1
1263	TRUE	Q02543|RL18A_HUMAN	231.884	Large ribosomal subunit protein eL20 OS=Homo sapiens OX=9606 GN=RPL18A PE=1 SV=2
1264	TRUE	Q9Y6Y8|S23IP_HUMAN	231.843	SEC23-interacting protein OS=Homo sapiens OX=9606 GN=SEC23IP PE=1 SV=1
1265	TRUE	O95295|SNAPN_HUMAN	231.841	SNARE-associated protein Snapin OS=Homo sapiens OX=9606 GN=SNAPIN PE=1 SV=1
1266	TRUE	Q16629|SRSF7_HUMAN	231.434	Serine/arginine-rich splicing factor 7 OS=Homo sapiens OX=9606 GN=SRSF7 PE=1 SV=1
1267	TRUE	Q5RKV6|EXOS6_HUMAN	231.379	Exosome complex component MTR3 OS=Homo sapiens OX=9606 GN=EXOSC6 PE=1 SV=1
1268	TRUE	Q9NRL3|STRN4_HUMAN	231.376	Striatin-4 OS=Homo sapiens OX=9606 GN=STRN4 PE=1 SV=2
1269	TRUE	P53396|ACLY_HUMAN	231.358	ATP-citrate synthase OS=Homo sapiens OX=9606 GN=ACLY PE=1 SV=3
1270	TRUE	Q5JQF8|PAP1M_HUMAN	230.831	Polyadenylate-binding protein 1-like 2 OS=Homo sapiens OX=9606 GN=PABPC1L2A PE=2 SV=1
1271	TRUE	P84103|SRSF3_HUMAN	230.778	Serine/arginine-rich splicing factor 3 OS=Homo sapiens OX=9606 GN=SRSF3 PE=1 SV=1
1272	TRUE	P38435|VKGC_HUMAN	230.763	Vitamin K-dependent gamma-carboxylase OS=Homo sapiens OX=9606 GN=GGCX PE=1 SV=2
1273	TRUE	Q93077|H2A1C_HUMAN	230.541	Histone H2A type 1-C OS=Homo sapiens OX=9606 GN=H2AC6 PE=1 SV=3
1273	TRUE	Q99878|H2A1J_HUMAN	230.541	Histone H2A type 1-J OS=Homo sapiens OX=9606 GN=H2AC14 PE=1 SV=3
1273	TRUE	Q16777|H2A2C_HUMAN	230.541	Histone H2A type 2-C OS=Homo sapiens OX=9606 GN=H2AC20 PE=1 SV=4
1273	TRUE	Q6FI13|H2A2A_HUMAN	230.541	Histone H2A type 2-A OS=Homo sapiens OX=9606 GN=H2AC18 PE=1 SV=3
1273	TRUE	P0C0S8|H2A1_HUMAN	230.541	Histone H2A type 1 OS=Homo sapiens OX=9606 GN=H2AC11 PE=1 SV=2
1273	TRUE	Q96KK5|H2A1H_HUMAN	230.541	Histone H2A type 1-H OS=Homo sapiens OX=9606 GN=H2AC12 PE=1 SV=3
1273	TRUE	Q9BTM1|H2AJ_HUMAN	230.541	Histone H2A.J OS=Homo sapiens OX=9606 GN=H2AJ PE=1 SV=1
1273	TRUE	Q7L7L0|H2A3_HUMAN	230.541	Histone H2A type 3 OS=Homo sapiens OX=9606 GN=H2AC25 PE=1 SV=3
1273	TRUE	P20671|H2A1D_HUMAN	230.541	Histone H2A type 1-D OS=Homo sapiens OX=9606 GN=H2AC7 PE=1 SV=2
1273	TRUE	P04908|H2A1B_HUMAN	230.541	Histone H2A type 1-B/E OS=Homo sapiens OX=9606 GN=H2AC4 PE=1 SV=2
1274	TRUE	Q8TAF3|WDR48_HUMAN	230.463	WD repeat-containing protein 48 OS=Homo sapiens OX=9606 GN=WDR48 PE=1 SV=1
1275	TRUE	P35268|RL22_HUMAN	230.287	Large ribosomal subunit protein eL22 OS=Homo sapiens OX=9606 GN=RPL22 PE=1 SV=2
1276	TRUE	P46736|BRCC3_HUMAN	230.228	Lys-63-specific deubiquitinase BRCC36 OS=Homo sapiens OX=9606 GN=BRCC3 PE=1 SV=2
1277	TRUE	P62277|RS13_HUMAN	230.108	Small ribosomal subunit protein uS15 OS=Homo sapiens OX=9606 GN=RPS13 PE=1 SV=2
1278	TRUE	P31947|1433S_HUMAN	230.092	14-3-3 protein sigma OS=Homo sapiens OX=9606 GN=SFN PE=1 SV=1
1279	TRUE	O43670|ZN207_HUMAN	230.044	BUB3-interacting and GLEBS motif-containing protein ZNF207 OS=Homo sapiens OX=9606 GN=ZNF207 PE=1 SV=1
1280	TRUE	Q9Y3D5|RT18C_HUMAN	229.986	Small ribosomal subunit protein bS18m OS=Homo sapiens OX=9606 GN=MRPS18C PE=1 SV=1
1281	TRUE	P13693|TCTP_HUMAN	229.909	Translationally-controlled tumor protein OS=Homo sapiens OX=9606 GN=TPT1 PE=1 SV=1
1281	FALSE	Q56UQ5|TPT1L_HUMAN	188.227	TPT1-like protein OS=Homo sapiens OX=9606 PE=2 SV=2
1282	TRUE	Q9GZN8|ADSSP_HUMAN	229.848	Adipose-secreted signaling protein OS=Homo sapiens OX=9606 GN=ADISSP PE=1 SV=3
1283	TRUE	P07339|CATD_HUMAN	229.728	Cathepsin D OS=Homo sapiens OX=9606 GN=CTSD PE=1 SV=1
1284	TRUE	Q7L273|KCTD9_HUMAN	229.5	BTB/POZ domain-containing protein KCTD9 OS=Homo sapiens OX=9606 GN=KCTD9 PE=1 SV=1
1285	TRUE	Q9C0B1|FTO_HUMAN	229.494	Alpha-ketoglutarate-dependent dioxygenase FTO OS=Homo sapiens OX=9606 GN=FTO PE=1 SV=3
1286	TRUE	P98179|RBM3_HUMAN	229.334	RNA-binding protein 3 OS=Homo sapiens OX=9606 GN=RBM3 PE=1 SV=1
1287	TRUE	Q9UBE0|SAE1_HUMAN	229.154	SUMO-activating enzyme subunit 1 OS=Homo sapiens OX=9606 GN=SAE1 PE=1 SV=1
1288	TRUE	P06396|GELS_HUMAN	228.466	Gelsolin OS=Homo sapiens OX=9606 GN=GSN PE=1 SV=1
1289	TRUE	Q15773|MLF2_HUMAN	228.443	Myeloid leukemia factor 2 OS=Homo sapiens OX=9606 GN=MLF2 PE=1 SV=1
1290	TRUE	Q02539|H11_HUMAN	228.424	Histone H1.1 OS=Homo sapiens OX=9606 GN=H1-1 PE=1 SV=3
1291	TRUE	Q8TAP9|MPLKI_HUMAN	228.375	M-phase-specific PLK1-interacting protein OS=Homo sapiens OX=9606 GN=MPLKIP PE=1 SV=1
1292	TRUE	Q9BSD7|NTPCR_HUMAN	228.244	Cancer-related nucleoside-triphosphatase OS=Homo sapiens OX=9606 GN=NTPCR PE=1 SV=1
1293	TRUE	Q9NUK0|MBNL3_HUMAN	228.199	Muscleblind-like protein 3 OS=Homo sapiens OX=9606 GN=MBNL3 PE=1 SV=2
1294	TRUE	Q96FJ2|DYL2_HUMAN	227.934	Dynein light chain 2, cytoplasmic OS=Homo sapiens OX=9606 GN=DYNLL2 PE=1 SV=1
1295	TRUE	Q9NPI6|DCP1A_HUMAN	227.858	mRNA-decapping enzyme 1A OS=Homo sapiens OX=9606 GN=DCP1A PE=1 SV=3
1296	TRUE	Q9BRA2|TXD17_HUMAN	227.827	Thioredoxin domain-containing protein 17 OS=Homo sapiens OX=9606 GN=TXNDC17 PE=1 SV=1
1297	TRUE	P55789|ALR_HUMAN	227.751	FAD-linked sulfhydryl oxidase ALR OS=Homo sapiens OX=9606 GN=GFER PE=1 SV=2
1298	TRUE	P50914|RL14_HUMAN	227.668	Large ribosomal subunit protein eL14 OS=Homo sapiens OX=9606 GN=RPL14 PE=1 SV=4
1299	TRUE	P62841|RS15_HUMAN	227.657	Small ribosomal subunit protein uS19 OS=Homo sapiens OX=9606 GN=RPS15 PE=1 SV=2
1300	TRUE	Q9H0E2|TOLIP_HUMAN	227.623	Toll-interacting protein OS=Homo sapiens OX=9606 GN=TOLLIP PE=1 SV=1
1301	TRUE	Q86TX2|ACOT1_HUMAN	227.541	Acyl-coenzyme A thioesterase 1 OS=Homo sapiens OX=9606 GN=ACOT1 PE=1 SV=1
1301	FALSE	P49753|ACOT2_HUMAN	189.635	Acyl-coenzyme A thioesterase 2, mitochondrial OS=Homo sapiens OX=9606 GN=ACOT2 PE=1 SV=6
1301	FALSE	Q3I5F7|ACOT6_HUMAN	184.121	Acyl-coenzyme A thioesterase 6 OS=Homo sapiens OX=9606 GN=ACOT6 PE=2 SV=2
1302	TRUE	P57088|TMM33_HUMAN	227.371	Transmembrane protein 33 OS=Homo sapiens OX=9606 GN=TMEM33 PE=1 SV=2
1303	TRUE	Q9H3G5|CPVL_HUMAN	227.241	Probable serine carboxypeptidase CPVL OS=Homo sapiens OX=9606 GN=CPVL PE=1 SV=2
1304	TRUE	Q9NQ48|LZTL1_HUMAN	227.003	Leucine zipper transcription factor-like protein 1 OS=Homo sapiens OX=9606 GN=LZTFL1 PE=1 SV=1
1305	TRUE	Q9NRR5|UBQL4_HUMAN	226.878	Ubiquilin-4 OS=Homo sapiens OX=9606 GN=UBQLN4 PE=1 SV=2
1305	FALSE	Q9UMX0|UBQL1_HUMAN	123.371	Ubiquilin-1 OS=Homo sapiens OX=9606 GN=UBQLN1 PE=1 SV=2
1306	TRUE	O75153|CLU_HUMAN	226.876	Clustered mitochondria protein homolog OS=Homo sapiens OX=9606 GN=CLUH PE=1 SV=2
1307	TRUE	Q99614|TTC1_HUMAN	226.817	Tetratricopeptide repeat protein 1 OS=Homo sapiens OX=9606 GN=TTC1 PE=1 SV=1
1308	TRUE	P56192|SYMC_HUMAN	226.657	Methionine--tRNA ligase, cytoplasmic OS=Homo sapiens OX=9606 GN=MARS1 PE=1 SV=2
1309	TRUE	Q15427|SF3B4_HUMAN	226.487	Splicing factor 3B subunit 4 OS=Homo sapiens OX=9606 GN=SF3B4 PE=1 SV=1
1310	TRUE	P30043|BLVRB_HUMAN	226.447	Flavin reductase (NADPH) OS=Homo sapiens OX=9606 GN=BLVRB PE=1 SV=3
1311	TRUE	Q8TEX9|IPO4_HUMAN	226.342	Importin-4 OS=Homo sapiens OX=9606 GN=IPO4 PE=1 SV=2
1312	TRUE	P61289|PSME3_HUMAN	226.184	Proteasome activator complex subunit 3 OS=Homo sapiens OX=9606 GN=PSME3 PE=1 SV=1
1313	TRUE	Q01658|NC2B_HUMAN	226.138	Protein Dr1 OS=Homo sapiens OX=9606 GN=DR1 PE=1 SV=1
1314	TRUE	Q9Y3D2|MSRB2_HUMAN	226.021	Methionine-R-sulfoxide reductase B2, mitochondrial OS=Homo sapiens OX=9606 GN=MSRB2 PE=1 SV=2
1315	TRUE	Q9H0D6|XRN2_HUMAN	225.98	5'-3' exoribonuclease 2 OS=Homo sapiens OX=9606 GN=XRN2 PE=1 SV=1
1316	TRUE	O00273|DFFA_HUMAN	225.895	DNA fragmentation factor subunit alpha OS=Homo sapiens OX=9606 GN=DFFA PE=1 SV=1
1317	TRUE	O95758|PTBP3_HUMAN	225.873	Polypyrimidine tract-binding protein 3 OS=Homo sapiens OX=9606 GN=PTBP3 PE=1 SV=2
1318	TRUE	P20839|IMDH1_HUMAN	225.72	Inosine-5'-monophosphate dehydrogenase 1 OS=Homo sapiens OX=9606 GN=IMPDH1 PE=1 SV=2
1319	TRUE	O43681|GET3_HUMAN	225.71	ATPase GET3 OS=Homo sapiens OX=9606 GN=GET3 PE=1 SV=2
1320	TRUE	P14136|GFAP_HUMAN	225.68	Glial fibrillary acidic protein OS=Homo sapiens OX=9606 GN=GFAP PE=1 SV=1
1321	TRUE	O14787|TNPO2_HUMAN	225.6	Transportin-2 OS=Homo sapiens OX=9606 GN=TNPO2 PE=1 SV=3
1322	TRUE	Q96EH3|MASU1_HUMAN	225.539	Mitochondrial assembly of ribosomal large subunit protein 1 OS=Homo sapiens OX=9606 GN=MALSU1 PE=1 SV=1
1323	TRUE	P01111|RASN_HUMAN	225.408	GTPase NRas OS=Homo sapiens OX=9606 GN=NRAS PE=1 SV=1
1323	FALSE	P01116|RASK_HUMAN	160.298	GTPase KRas OS=Homo sapiens OX=9606 GN=KRAS PE=1 SV=1
1323	FALSE	P01112|RASH_HUMAN	109.613	GTPase HRas OS=Homo sapiens OX=9606 GN=HRAS PE=1 SV=1
1324	TRUE	O15427|MOT4_HUMAN	225.407	Monocarboxylate transporter 4 OS=Homo sapiens OX=9606 GN=SLC16A3 PE=1 SV=1
1325	TRUE	P0DOX8|IGL1_HUMAN	225.312	Immunoglobulin lambda-1 light chain OS=Homo sapiens OX=9606 PE=1 SV=1
1325	FALSE	B9A064|IGLL5_HUMAN	185.579	Immunoglobulin lambda-like polypeptide 5 OS=Homo sapiens OX=9606 GN=IGLL5 PE=1 SV=2
1325	FALSE	P01706|LV211_HUMAN	119.198	Immunoglobulin lambda variable 2-11 OS=Homo sapiens OX=9606 GN=IGLV2-11 PE=1 SV=2
1325	FALSE	P01709|LV208_HUMAN	119.198	Immunoglobulin lambda variable 2-8 OS=Homo sapiens OX=9606 GN=IGLV2-8 PE=1 SV=2
1326	TRUE	P36405|ARL3_HUMAN	225.209	ADP-ribosylation factor-like protein 3 OS=Homo sapiens OX=9606 GN=ARL3 PE=1 SV=2
1327	TRUE	Q9Y608|LRRF2_HUMAN	223.985	Leucine-rich repeat flightless-interacting protein 2 OS=Homo sapiens OX=9606 GN=LRRFIP2 PE=1 SV=1
1328	TRUE	Q9UBM7|DHCR7_HUMAN	223.857	7-dehydrocholesterol reductase OS=Homo sapiens OX=9606 GN=DHCR7 PE=1 SV=1
1329	TRUE	Q9NX24|NHP2_HUMAN	223.846	H/ACA ribonucleoprotein complex subunit 2 OS=Homo sapiens OX=9606 GN=NHP2 PE=1 SV=1
1330	TRUE	O60299|LZTS3_HUMAN	223.728	Leucine zipper putative tumor suppressor 3 OS=Homo sapiens OX=9606 GN=LZTS3 PE=2 SV=1
1331	TRUE	Q86YT6|MIB1_HUMAN	223.679	E3 ubiquitin-protein ligase MIB1 OS=Homo sapiens OX=9606 GN=MIB1 PE=1 SV=1
1332	TRUE	P55809|SCOT1_HUMAN	223.641	Succinyl-CoA:3-ketoacid coenzyme A transferase 1, mitochondrial OS=Homo sapiens OX=9606 GN=OXCT1 PE=1 SV=1
1332	FALSE	Q9BYC2|SCOT2_HUMAN	128.861	Succinyl-CoA:3-ketoacid coenzyme A transferase 2, mitochondrial OS=Homo sapiens OX=9606 GN=OXCT2 PE=2 SV=2
1333	TRUE	Q58FF6|H90B4_HUMAN	223.207	Putative heat shock protein HSP 90-beta 4 OS=Homo sapiens OX=9606 GN=HSP90AB4P PE=5 SV=1
1334	TRUE	Q00577|PURA_HUMAN	223.206	Transcriptional activator protein Pur-alpha OS=Homo sapiens OX=9606 GN=PURA PE=1 SV=2
1335	TRUE	P39656|OST48_HUMAN	223.162	Dolichyl-diphosphooligosaccharide--protein glycosyltransferase 48 kDa subunit OS=Homo sapiens OX=9606 GN=DDOST PE=1 SV=4
1336	TRUE	P17812|PYRG1_HUMAN	222.534	CTP synthase 1 OS=Homo sapiens OX=9606 GN=CTPS1 PE=1 SV=2
1337	TRUE	Q15043|S39AE_HUMAN	222.418	Metal cation symporter ZIP14 OS=Homo sapiens OX=9606 GN=SLC39A14 PE=1 SV=3
1338	TRUE	P63165|SUMO1_HUMAN	222.359	Small ubiquitin-related modifier 1 OS=Homo sapiens OX=9606 GN=SUMO1 PE=1 SV=1
1338	FALSE	G2XKQ0|SUMO5_HUMAN	176.893	Small ubiquitin-related modifier 5 OS=Homo sapiens OX=9606 GN=SUMO1P1 PE=1 SV=2
1339	TRUE	P21397|AOFA_HUMAN	222.084	Amine oxidase [flavin-containing] A OS=Homo sapiens OX=9606 GN=MAOA PE=1 SV=1
1340	TRUE	Q9NP61|ARFG3_HUMAN	221.764	ADP-ribosylation factor GTPase-activating protein 3 OS=Homo sapiens OX=9606 GN=ARFGAP3 PE=1 SV=1
1341	TRUE	O94788|AL1A2_HUMAN	221.683	Retinal dehydrogenase 2 OS=Homo sapiens OX=9606 GN=ALDH1A2 PE=1 SV=3
1342	TRUE	Q16698|DECR_HUMAN	221.429	2,4-dienoyl-CoA reductase [(3E)-enoyl-CoA-producing], mitochondrial OS=Homo sapiens OX=9606 GN=DECR1 PE=1 SV=1
1343	TRUE	P31153|METK2_HUMAN	221.116	S-adenosylmethionine synthase isoform type-2 OS=Homo sapiens OX=9606 GN=MAT2A PE=1 SV=1
1344	TRUE	Q6VMQ6|MCAF1_HUMAN	221.004	Activating transcription factor 7-interacting protein 1 OS=Homo sapiens OX=9606 GN=ATF7IP PE=1 SV=3
1345	TRUE	Q9UNM6|PSD13_HUMAN	220.849	26S proteasome non-ATPase regulatory subunit 13 OS=Homo sapiens OX=9606 GN=PSMD13 PE=1 SV=2
1346	TRUE	P52815|RM12_HUMAN	220.836	Large ribosomal subunit protein bL12m OS=Homo sapiens OX=9606 GN=MRPL12 PE=1 SV=2
1347	TRUE	P54136|SYRC_HUMAN	220.712	Arginine--tRNA ligase, cytoplasmic OS=Homo sapiens OX=9606 GN=RARS1 PE=1 SV=2
1348	TRUE	Q9UPT8|ZC3H4_HUMAN	220.404	Zinc finger CCCH domain-containing protein 4 OS=Homo sapiens OX=9606 GN=ZC3H4 PE=1 SV=3
1349	TRUE	P53634|CATC_HUMAN	220.258	Dipeptidyl peptidase 1 OS=Homo sapiens OX=9606 GN=CTSC PE=1 SV=2
1350	TRUE	Q9BW27|NUP85_HUMAN	220.147	Nuclear pore complex protein Nup85 OS=Homo sapiens OX=9606 GN=NUP85 PE=1 SV=1
1351	TRUE	Q12962|TAF10_HUMAN	219.807	Transcription initiation factor TFIID subunit 10 OS=Homo sapiens OX=9606 GN=TAF10 PE=1 SV=1
1352	TRUE	P46782|RS5_HUMAN	219.567	Small ribosomal subunit protein uS7 OS=Homo sapiens OX=9606 GN=RPS5 PE=1 SV=4
1353	TRUE	O75348|VATG1_HUMAN	219.174	V-type proton ATPase subunit G 1 OS=Homo sapiens OX=9606 GN=ATP6V1G1 PE=1 SV=3
1353	FALSE	O95670|VATG2_HUMAN	121.423	V-type proton ATPase subunit G 2 OS=Homo sapiens OX=9606 GN=ATP6V1G2 PE=1 SV=1
1354	TRUE	P35611|ADDA_HUMAN	219.157	Alpha-adducin OS=Homo sapiens OX=9606 GN=ADD1 PE=1 SV=2
1355	TRUE	P00738|HPT_HUMAN	218.873	Haptoglobin OS=Homo sapiens OX=9606 GN=HP PE=1 SV=1
1355	FALSE	P00739|HPTR_HUMAN	158.161	Haptoglobin-related protein OS=Homo sapiens OX=9606 GN=HPR PE=2 SV=2
1356	TRUE	P15927|RFA2_HUMAN	218.657	Replication protein A 32 kDa subunit OS=Homo sapiens OX=9606 GN=RPA2 PE=1 SV=1
1357	TRUE	P21589|5NTD_HUMAN	218.553	5'-nucleotidase OS=Homo sapiens OX=9606 GN=NT5E PE=1 SV=1
1358	TRUE	Q14195|DPYL3_HUMAN	217.985	Dihydropyrimidinase-related protein 3 OS=Homo sapiens OX=9606 GN=DPYSL3 PE=1 SV=1
1359	TRUE	Q969T9|WBP2_HUMAN	217.916	WW domain-binding protein 2 OS=Homo sapiens OX=9606 GN=WBP2 PE=1 SV=1
1360	TRUE	P0DOX6|IGM_HUMAN	217.377	Immunoglobulin mu heavy chain OS=Homo sapiens OX=9606 PE=1 SV=2
1361	TRUE	P11172|UMPS_HUMAN	217.214	Uridine 5'-monophosphate synthase OS=Homo sapiens OX=9606 GN=UMPS PE=1 SV=1
1362	TRUE	O94992|HEXI1_HUMAN	217.049	Protein HEXIM1 OS=Homo sapiens OX=9606 GN=HEXIM1 PE=1 SV=1
1363	TRUE	Q02833|RASF7_HUMAN	216.885	Ras association domain-containing protein 7 OS=Homo sapiens OX=9606 GN=RASSF7 PE=1 SV=1
1364	TRUE	Q15050|RRS1_HUMAN	216.872	Ribosome biogenesis regulatory protein homolog OS=Homo sapiens OX=9606 GN=RRS1 PE=1 SV=2
1365	TRUE	Q86YM7|HOME1_HUMAN	216.732	Homer protein homolog 1 OS=Homo sapiens OX=9606 GN=HOMER1 PE=1 SV=2
1366	TRUE	Q8IWL3|HSC20_HUMAN	216.727	Iron-sulfur cluster co-chaperone protein HscB OS=Homo sapiens OX=9606 GN=HSCB PE=1 SV=3
1367	TRUE	P26368|U2AF2_HUMAN	216.67	Splicing factor U2AF 65 kDa subunit OS=Homo sapiens OX=9606 GN=U2AF2 PE=1 SV=4
1368	TRUE	P51149|RAB7A_HUMAN	215.841	Ras-related protein Rab-7a OS=Homo sapiens OX=9606 GN=RAB7A PE=1 SV=1
1369	TRUE	Q5SWX8|ODR4_HUMAN	215.836	Protein odr-4 homolog OS=Homo sapiens OX=9606 GN=ODR4 PE=1 SV=1
1370	TRUE	P24539|AT5F1_HUMAN	215.825	ATP synthase F(0) complex subunit B1, mitochondrial OS=Homo sapiens OX=9606 GN=ATP5PB PE=1 SV=2
1371	TRUE	Q99747|SNAG_HUMAN	215.783	Gamma-soluble NSF attachment protein OS=Homo sapiens OX=9606 GN=NAPG PE=1 SV=1
1372	TRUE	Q9NRW1|RAB6B_HUMAN	215.355	Ras-related protein Rab-6B OS=Homo sapiens OX=9606 GN=RAB6B PE=1 SV=1
1373	TRUE	Q6VN20|RBP10_HUMAN	215.296	Ran-binding protein 10 OS=Homo sapiens OX=9606 GN=RANBP10 PE=1 SV=1
1374	TRUE	P39687|AN32A_HUMAN	215.252	Acidic leucine-rich nuclear phosphoprotein 32 family member A OS=Homo sapiens OX=9606 GN=ANP32A PE=1 SV=1
1374	FALSE	O43423|AN32C_HUMAN	124.159	Putative uncharacterized protein ANP32CP OS=Homo sapiens OX=9606 GN=ANP32CP PE=5 SV=1
1375	TRUE	Q9NTX5|ECHD1_HUMAN	215.171	Ethylmalonyl-CoA decarboxylase OS=Homo sapiens OX=9606 GN=ECHDC1 PE=1 SV=2
1376	TRUE	O94979|SC31A_HUMAN	215.059	Protein transport protein Sec31A OS=Homo sapiens OX=9606 GN=SEC31A PE=1 SV=3
1377	TRUE	Q7Z569|BRAP_HUMAN	214.362	BRCA1-associated protein OS=Homo sapiens OX=9606 GN=BRAP PE=1 SV=2
1378	TRUE	Q9NRX4|PHP14_HUMAN	214.296	14 kDa phosphohistidine phosphatase OS=Homo sapiens OX=9606 GN=PHPT1 PE=1 SV=1
1379	TRUE	Q92947|GCDH_HUMAN	214.124	Glutaryl-CoA dehydrogenase, mitochondrial OS=Homo sapiens OX=9606 GN=GCDH PE=1 SV=1
1380	TRUE	P62306|RUXF_HUMAN	214.107	Small nuclear ribonucleoprotein F OS=Homo sapiens OX=9606 GN=SNRPF PE=1 SV=1
1381	TRUE	Q14684|RRP1B_HUMAN	213.993	Ribosomal RNA processing protein 1 homolog B OS=Homo sapiens OX=9606 GN=RRP1B PE=1 SV=3
1382	TRUE	Q969X5|ERGI1_HUMAN	213.978	Endoplasmic reticulum-Golgi intermediate compartment protein 1 OS=Homo sapiens OX=9606 GN=ERGIC1 PE=1 SV=1
1383	TRUE	P61803|DAD1_HUMAN	213.747	Dolichyl-diphosphooligosaccharide--protein glycosyltransferase subunit DAD1 OS=Homo sapiens OX=9606 GN=DAD1 PE=1 SV=3
1384	TRUE	Q8N4T8|CBR4_HUMAN	213.434	3-oxoacyl-[acyl-carrier-protein] reductase OS=Homo sapiens OX=9606 GN=CBR4 PE=1 SV=3
1385	TRUE	P31350|RIR2_HUMAN	213.306	Ribonucleoside-diphosphate reductase subunit M2 OS=Homo sapiens OX=9606 GN=RRM2 PE=1 SV=1
1386	TRUE	Q8TCT9|HM13_HUMAN	213.216	Minor histocompatibility antigen H13 OS=Homo sapiens OX=9606 GN=HM13 PE=1 SV=1
1387	TRUE	P25325|THTM_HUMAN	212.571	3-mercaptopyruvate sulfurtransferase OS=Homo sapiens OX=9606 GN=MPST PE=1 SV=3
1388	TRUE	P37268|FDFT_HUMAN	212.496	Squalene synthase OS=Homo sapiens OX=9606 GN=FDFT1 PE=1 SV=1
1389	TRUE	Q02809|PLOD1_HUMAN	212.491	Procollagen-lysine,2-oxoglutarate 5-dioxygenase 1 OS=Homo sapiens OX=9606 GN=PLOD1 PE=1 SV=2
1390	TRUE	P60510|PP4C_HUMAN	212.258	Serine/threonine-protein phosphatase 4 catalytic subunit OS=Homo sapiens OX=9606 GN=PPP4C PE=1 SV=1
1391	TRUE	Q7Z7K0|COXM1_HUMAN	211.725	COX assembly mitochondrial protein homolog OS=Homo sapiens OX=9606 GN=CMC1 PE=1 SV=1
1392	TRUE	P36507|MP2K2_HUMAN	211.513	Dual specificity mitogen-activated protein kinase kinase 2 OS=Homo sapiens OX=9606 GN=MAP2K2 PE=1 SV=1
1393	TRUE	Q92844|TANK_HUMAN	211.481	TRAF family member-associated NF-kappa-B activator OS=Homo sapiens OX=9606 GN=TANK PE=1 SV=2
1394	TRUE	Q9Y2H6|FND3A_HUMAN	211.385	Fibronectin type-III domain-containing protein 3A OS=Homo sapiens OX=9606 GN=FNDC3A PE=1 SV=4
1395	TRUE	Q5TEU4|NDUF5_HUMAN	211.205	Arginine-hydroxylase NDUFAF5, mitochondrial OS=Homo sapiens OX=9606 GN=NDUFAF5 PE=1 SV=1
1396	TRUE	Q14966|ZN638_HUMAN	211.104	Zinc finger protein 638 OS=Homo sapiens OX=9606 GN=ZNF638 PE=1 SV=2
1397	TRUE	P69905|HBA_HUMAN	210.943	Hemoglobin subunit alpha OS=Homo sapiens OX=9606 GN=HBA1 PE=1 SV=2
1398	TRUE	P62877|RBX1_HUMAN	210.678	E3 ubiquitin-protein ligase RBX1 OS=Homo sapiens OX=9606 GN=RBX1 PE=1 SV=1
1399	TRUE	P16220|CREB1_HUMAN	210.552	Cyclic AMP-responsive element-binding protein 1 OS=Homo sapiens OX=9606 GN=CREB1 PE=1 SV=3
1399	FALSE	P18846|ATF1_HUMAN	97.8337	Cyclic AMP-dependent transcription factor ATF-1 OS=Homo sapiens OX=9606 GN=ATF1 PE=1 SV=2
1400	TRUE	P08237|PFKAM_HUMAN	210.298	ATP-dependent 6-phosphofructokinase, muscle type OS=Homo sapiens OX=9606 GN=PFKM PE=1 SV=2
1401	TRUE	P60983|GMFB_HUMAN	210.296	Glia maturation factor beta OS=Homo sapiens OX=9606 GN=GMFB PE=1 SV=2
1401	FALSE	O60234|GMFG_HUMAN	22.584	Glia maturation factor gamma OS=Homo sapiens OX=9606 GN=GMFG PE=1 SV=1
1402	TRUE	P61513|RL37A_HUMAN	209.948	Large ribosomal subunit protein eL43 OS=Homo sapiens OX=9606 GN=RPL37A PE=1 SV=2
1402	FALSE	A6NKH3|RL37L_HUMAN	75.5836	Putative ribosomal protein eL43-like OS=Homo sapiens OX=9606 GN=RPL37AP8 PE=5 SV=2
1403	TRUE	Q96DV4|RM38_HUMAN	209.668	Large ribosomal subunit protein mL38 OS=Homo sapiens OX=9606 GN=MRPL38 PE=1 SV=2
1404	TRUE	Q7Z7F7|RM55_HUMAN	209.668	Large ribosomal subunit protein mL55 OS=Homo sapiens OX=9606 GN=MRPL55 PE=1 SV=1
1405	TRUE	Q9BUT9|MCRI2_HUMAN	209.545	MAPK regulated corepressor interacting protein 2 OS=Homo sapiens OX=9606 GN=MCRIP2 PE=1 SV=2
1406	TRUE	P48740|MASP1_HUMAN	209.425	Mannan-binding lectin serine protease 1 OS=Homo sapiens OX=9606 GN=MASP1 PE=1 SV=3
1407	TRUE	Q9UBX1|CATF_HUMAN	209.334	Cathepsin F OS=Homo sapiens OX=9606 GN=CTSF PE=1 SV=1
1408	TRUE	Q13049|TRI32_HUMAN	209.197	E3 ubiquitin-protein ligase TRIM32 OS=Homo sapiens OX=9606 GN=TRIM32 PE=1 SV=2
1409	TRUE	Q13217|DNJC3_HUMAN	208.957	DnaJ homolog subfamily C member 3 OS=Homo sapiens OX=9606 GN=DNAJC3 PE=1 SV=1
1410	TRUE	Q9BTE1|DCTN5_HUMAN	208.603	Dynactin subunit 5 OS=Homo sapiens OX=9606 GN=DCTN5 PE=1 SV=1
1411	TRUE	Q9BRT6|LLPH_HUMAN	208.504	Protein LLP homolog OS=Homo sapiens OX=9606 GN=LLPH PE=1 SV=1
1412	TRUE	P10620|MGST1_HUMAN	208.397	Microsomal glutathione S-transferase 1 OS=Homo sapiens OX=9606 GN=MGST1 PE=1 SV=1
1413	TRUE	Q6KB66|K2C80_HUMAN	208.395	Keratin, type II cytoskeletal 80 OS=Homo sapiens OX=9606 GN=KRT80 PE=1 SV=2
1414	TRUE	Q6UW02|CP20A_HUMAN	208.372	Cytochrome P450 20A1 OS=Homo sapiens OX=9606 GN=CYP20A1 PE=1 SV=1
1415	TRUE	P01871|IGHM_HUMAN	208.311	Immunoglobulin heavy constant mu OS=Homo sapiens OX=9606 GN=IGHM PE=1 SV=5
1416	TRUE	Q96EA4|SPDLY_HUMAN	208.239	Protein Spindly OS=Homo sapiens OX=9606 GN=SPDL1 PE=1 SV=2
1417	TRUE	Q9UMY4|SNX12_HUMAN	208.144	Sorting nexin-12 OS=Homo sapiens OX=9606 GN=SNX12 PE=1 SV=4
1418	TRUE	Q9NXV6|CARF_HUMAN	208.122	CDKN2A-interacting protein OS=Homo sapiens OX=9606 GN=CDKN2AIP PE=1 SV=3
1419	TRUE	P81605|DCD_HUMAN	207.979	Dermcidin OS=Homo sapiens OX=9606 GN=DCD PE=1 SV=2
1420	TRUE	P29353|SHC1_HUMAN	207.328	SHC-transforming protein 1 OS=Homo sapiens OX=9606 GN=SHC1 PE=1 SV=4
1421	TRUE	Q9HD45|TM9S3_HUMAN	207.32	Transmembrane 9 superfamily member 3 OS=Homo sapiens OX=9606 GN=TM9SF3 PE=1 SV=2
1422	TRUE	O75340|PDCD6_HUMAN	207.185	Programmed cell death protein 6 OS=Homo sapiens OX=9606 GN=PDCD6 PE=1 SV=1
1423	TRUE	P16278|BGAL_HUMAN	207.014	Beta-galactosidase OS=Homo sapiens OX=9606 GN=GLB1 PE=1 SV=2
1424	TRUE	O96000|NDUBA_HUMAN	206.418	NADH dehydrogenase [ubiquinone] 1 beta subcomplex subunit 10 OS=Homo sapiens OX=9606 GN=NDUFB10 PE=1 SV=3
1425	TRUE	O75190|DNJB6_HUMAN	205.956	DnaJ homolog subfamily B member 6 OS=Homo sapiens OX=9606 GN=DNAJB6 PE=1 SV=2
1426	TRUE	Q9Y6K9|NEMO_HUMAN	205.881	NF-kappa-B essential modulator OS=Homo sapiens OX=9606 GN=IKBKG PE=1 SV=2
1427	TRUE	P63272|SPT4H_HUMAN	205.536	Transcription elongation factor SPT4 OS=Homo sapiens OX=9606 GN=SUPT4H1 PE=1 SV=1
1428	TRUE	P29558|RBMS1_HUMAN	205.273	RNA-binding motif, single-stranded-interacting protein 1 OS=Homo sapiens OX=9606 GN=RBMS1 PE=1 SV=3
1429	TRUE	P49207|RL34_HUMAN	204.756	Large ribosomal subunit protein eL34 OS=Homo sapiens OX=9606 GN=RPL34 PE=1 SV=3
1430	TRUE	Q5HYI8|RABL3_HUMAN	204.739	Rab-like protein 3 OS=Homo sapiens OX=9606 GN=RABL3 PE=1 SV=1
1431	TRUE	O60925|PFD1_HUMAN	203.968	Prefoldin subunit 1 OS=Homo sapiens OX=9606 GN=PFDN1 PE=1 SV=2
1432	TRUE	Q6IA86|ELP2_HUMAN	203.548	Elongator complex protein 2 OS=Homo sapiens OX=9606 GN=ELP2 PE=1 SV=2
1433	TRUE	Q9Y4C2|TCAF1_HUMAN	203.543	TRPM8 channel-associated factor 1 OS=Homo sapiens OX=9606 GN=TCAF1 PE=1 SV=3
1434	TRUE	Q9Y3C1|NOP16_HUMAN	203.54	Nucleolar protein 16 OS=Homo sapiens OX=9606 GN=NOP16 PE=1 SV=2
1435	TRUE	P82932|RT06_HUMAN	203.455	Small ribosomal subunit protein bS6m OS=Homo sapiens OX=9606 GN=MRPS6 PE=1 SV=3
1436	TRUE	Q9UBU9|NXF1_HUMAN	203.32	Nuclear RNA export factor 1 OS=Homo sapiens OX=9606 GN=NXF1 PE=1 SV=1
1437	TRUE	Q9BUL9|RPP25_HUMAN	203.208	Ribonuclease P protein subunit p25 OS=Homo sapiens OX=9606 GN=RPP25 PE=1 SV=1
1438	TRUE	O14818|PSA7_HUMAN	203.158	Proteasome subunit alpha type-7 OS=Homo sapiens OX=9606 GN=PSMA7 PE=1 SV=1
1438	FALSE	Q8TAA3|PSMA8_HUMAN	176.704	Proteasome subunit alpha-type 8 OS=Homo sapiens OX=9606 GN=PSMA8 PE=2 SV=3
1439	TRUE	P46778|RL21_HUMAN	203.017	Large ribosomal subunit protein eL21 OS=Homo sapiens OX=9606 GN=RPL21 PE=1 SV=2
1440	TRUE	O15145|ARPC3_HUMAN	203.004	Actin-related protein 2/3 complex subunit 3 OS=Homo sapiens OX=9606 GN=ARPC3 PE=1 SV=3
1441	TRUE	Q9Y3D8|KAD6_HUMAN	202.923	Adenylate kinase isoenzyme 6 OS=Homo sapiens OX=9606 GN=AK6 PE=1 SV=1
1442	TRUE	P62304|RUXE_HUMAN	202.773	Small nuclear ribonucleoprotein E OS=Homo sapiens OX=9606 GN=SNRPE PE=1 SV=1
1443	TRUE	P83731|RL24_HUMAN	202.601	Large ribosomal subunit protein eL24 OS=Homo sapiens OX=9606 GN=RPL24 PE=1 SV=1
1444	TRUE	P09012|SNRPA_HUMAN	202.454	U1 small nuclear ribonucleoprotein A OS=Homo sapiens OX=9606 GN=SNRPA PE=1 SV=3
1444	FALSE	P08579|RU2B_HUMAN	123.481	U2 small nuclear ribonucleoprotein B'' OS=Homo sapiens OX=9606 GN=SNRPB2 PE=1 SV=1
1445	TRUE	Q13404|UB2V1_HUMAN	202.259	Ubiquitin-conjugating enzyme E2 variant 1 OS=Homo sapiens OX=9606 GN=UBE2V1 PE=1 SV=2
1445	FALSE	Q15819|UB2V2_HUMAN	158.108	Ubiquitin-conjugating enzyme E2 variant 2 OS=Homo sapiens OX=9606 GN=UBE2V2 PE=1 SV=4
1446	TRUE	Q9Y2R5|RT17_HUMAN	201.978	Small ribosomal subunit protein uS17m OS=Homo sapiens OX=9606 GN=MRPS17 PE=1 SV=1
1447	TRUE	Q9BV68|RN126_HUMAN	201.784	E3 ubiquitin-protein ligase RNF126 OS=Homo sapiens OX=9606 GN=RNF126 PE=1 SV=2
1448	TRUE	Q9NR45|SIAS_HUMAN	201.672	Sialic acid synthase OS=Homo sapiens OX=9606 GN=NANS PE=1 SV=2
1449	TRUE	P17028|ZNF24_HUMAN	201.653	Zinc finger protein 24 OS=Homo sapiens OX=9606 GN=ZNF24 PE=1 SV=4
1450	TRUE	Q13435|SF3B2_HUMAN	201.392	Splicing factor 3B subunit 2 OS=Homo sapiens OX=9606 GN=SF3B2 PE=1 SV=2
1451	TRUE	P47914|RL29_HUMAN	201.276	Large ribosomal subunit protein eL29 OS=Homo sapiens OX=9606 GN=RPL29 PE=1 SV=2
1452	TRUE	Q9BY32|ITPA_HUMAN	201.06	Inosine triphosphate pyrophosphatase OS=Homo sapiens OX=9606 GN=ITPA PE=1 SV=2
1453	TRUE	Q9UHY7|ENOPH_HUMAN	200.768	Enolase-phosphatase E1 OS=Homo sapiens OX=9606 GN=ENOPH1 PE=1 SV=1
1454	TRUE	Q08830|FGL1_HUMAN	200.444	Fibrinogen-like protein 1 OS=Homo sapiens OX=9606 GN=FGL1 PE=1 SV=3
1455	TRUE	Q58FG1|HS904_HUMAN	200.316	Putative heat shock protein HSP 90-alpha A4 OS=Homo sapiens OX=9606 GN=HSP90AA4P PE=5 SV=1
1456	TRUE	Q04206|TF65_HUMAN	200.203	Transcription factor p65 OS=Homo sapiens OX=9606 GN=RELA PE=1 SV=2
1457	TRUE	P14314|GLU2B_HUMAN	200.103	Glucosidase 2 subunit beta OS=Homo sapiens OX=9606 GN=PRKCSH PE=1 SV=2
1458	TRUE	O96005|CLPT1_HUMAN	200.085	Putative lipid scramblase CLPTM1 OS=Homo sapiens OX=9606 GN=CLPTM1 PE=1 SV=1
1459	TRUE	P48728|GCST_HUMAN	199.242	Aminomethyltransferase, mitochondrial OS=Homo sapiens OX=9606 GN=AMT PE=1 SV=1
1460	TRUE	Q6NXE6|ARMC6_HUMAN	199.054	Armadillo repeat-containing protein 6 OS=Homo sapiens OX=9606 GN=ARMC6 PE=1 SV=2
1461	TRUE	Q16695|H31T_HUMAN	199.012	Histone H3.1t OS=Homo sapiens OX=9606 GN=H3-4 PE=1 SV=3
1461	TRUE	P84243|H33_HUMAN	199.012	Histone H3.3 OS=Homo sapiens OX=9606 GN=H3-3A PE=1 SV=2
1461	TRUE	Q71DI3|H32_HUMAN	199.012	Histone H3.2 OS=Homo sapiens OX=9606 GN=H3C15 PE=1 SV=3
1461	TRUE	P68431|H31_HUMAN	199.012	Histone H3.1 OS=Homo sapiens OX=9606 GN=H3C1 PE=1 SV=2
1462	TRUE	P14621|ACYP2_HUMAN	198.941	Acylphosphatase-2 OS=Homo sapiens OX=9606 GN=ACYP2 PE=1 SV=2
1463	TRUE	P62857|RS28_HUMAN	198.94	Small ribosomal subunit protein eS28 OS=Homo sapiens OX=9606 GN=RPS28 PE=1 SV=1
1464	TRUE	Q96SL4|GPX7_HUMAN	198.724	Glutathione peroxidase 7 OS=Homo sapiens OX=9606 GN=GPX7 PE=1 SV=1
1465	TRUE	Q5TA31|RN187_HUMAN	198.724	E3 ubiquitin-protein ligase RNF187 OS=Homo sapiens OX=9606 GN=RNF187 PE=1 SV=2
1466	TRUE	Q9UI30|TR112_HUMAN	198.688	Multifunctional methyltransferase subunit TRM112-like protein OS=Homo sapiens OX=9606 GN=TRMT112 PE=1 SV=1
1467	TRUE	Q13951|PEBB_HUMAN	198.49	Core-binding factor subunit beta OS=Homo sapiens OX=9606 GN=CBFB PE=1 SV=2
1468	TRUE	P49755|TMEDA_HUMAN	198.324	Transmembrane emp24 domain-containing protein 10 OS=Homo sapiens OX=9606 GN=TMED10 PE=1 SV=2
1469	TRUE	O75170|PP6R2_HUMAN	198.267	Serine/threonine-protein phosphatase 6 regulatory subunit 2 OS=Homo sapiens OX=9606 GN=PPP6R2 PE=1 SV=2
1470	TRUE	P51812|KS6A3_HUMAN	198.068	Ribosomal protein S6 kinase alpha-3 OS=Homo sapiens OX=9606 GN=RPS6KA3 PE=1 SV=1
1470	FALSE	Q15418|KS6A1_HUMAN	139.925	Ribosomal protein S6 kinase alpha-1 OS=Homo sapiens OX=9606 GN=RPS6KA1 PE=1 SV=2
1470	FALSE	Q15349|KS6A2_HUMAN	139.925	Ribosomal protein S6 kinase alpha-2 OS=Homo sapiens OX=9606 GN=RPS6KA2 PE=1 SV=2
1471	TRUE	Q8TCJ2|STT3B_HUMAN	198.039	Dolichyl-diphosphooligosaccharide--protein glycosyltransferase subunit STT3B OS=Homo sapiens OX=9606 GN=STT3B PE=1 SV=1
1472	TRUE	P11182|ODB2_HUMAN	197.958	Lipoamide acyltransferase component of branched-chain alpha-keto acid dehydrogenase complex, mitochondrial OS=Homo sapiens OX=9606 GN=DBT PE=1 SV=3
1473	TRUE	O43772|MCAT_HUMAN	197.67	Mitochondrial carnitine/acylcarnitine carrier protein OS=Homo sapiens OX=9606 GN=SLC25A20 PE=1 SV=1
1474	TRUE	O75884|RBBP9_HUMAN	197.498	Serine hydrolase RBBP9 OS=Homo sapiens OX=9606 GN=RBBP9 PE=1 SV=2
1475	TRUE	Q8IU81|I2BP1_HUMAN	197.321	Interferon regulatory factor 2-binding protein 1 OS=Homo sapiens OX=9606 GN=IRF2BP1 PE=1 SV=1
1476	TRUE	P06737|PYGL_HUMAN	196.612	Glycogen phosphorylase, liver form OS=Homo sapiens OX=9606 GN=PYGL PE=1 SV=4
1477	TRUE	Q96G25|MED8_HUMAN	196.149	Mediator of RNA polymerase II transcription subunit 8 OS=Homo sapiens OX=9606 GN=MED8 PE=1 SV=2
1478	TRUE	P62266|RS23_HUMAN	195.893	Small ribosomal subunit protein uS12 OS=Homo sapiens OX=9606 GN=RPS23 PE=1 SV=3
1479	TRUE	O15504|NUP42_HUMAN	195.795	Nucleoporin NUP42 OS=Homo sapiens OX=9606 GN=NUP42 PE=1 SV=1
1480	TRUE	P04733|MT1F_HUMAN	195.63	Metallothionein-1F OS=Homo sapiens OX=9606 GN=MT1F PE=1 SV=1
1481	TRUE	P30154|2AAB_HUMAN	195.624	Serine/threonine-protein phosphatase 2A 65 kDa regulatory subunit A beta isoform OS=Homo sapiens OX=9606 GN=PPP2R1B PE=1 SV=3
1482	TRUE	O00410|IPO5_HUMAN	195.394	Importin-5 OS=Homo sapiens OX=9606 GN=IPO5 PE=1 SV=4
1483	TRUE	Q15382|RHEB_HUMAN	194.881	GTP-binding protein Rheb OS=Homo sapiens OX=9606 GN=RHEB PE=1 SV=1
1484	TRUE	Q0VF96|CGNL1_HUMAN	194.844	Cingulin-like protein 1 OS=Homo sapiens OX=9606 GN=CGNL1 PE=1 SV=2
1485	TRUE	Q9UKU7|ACAD8_HUMAN	194.617	Isobutyryl-CoA dehydrogenase, mitochondrial OS=Homo sapiens OX=9606 GN=ACAD8 PE=1 SV=1
1486	TRUE	Q9H6Z4|RANB3_HUMAN	194.391	Ran-binding protein 3 OS=Homo sapiens OX=9606 GN=RANBP3 PE=1 SV=1
1487	TRUE	Q8TC07|TBC15_HUMAN	194.137	TBC1 domain family member 15 OS=Homo sapiens OX=9606 GN=TBC1D15 PE=1 SV=2
1488	TRUE	Q9H3F6|BACD3_HUMAN	193.704	BTB/POZ domain-containing adapter for CUL3-mediated RhoA degradation protein 3 OS=Homo sapiens OX=9606 GN=KCTD10 PE=1 SV=1
1488	FALSE	Q13829|BACD2_HUMAN	30.7368	BTB/POZ domain-containing adapter for CUL3-mediated RhoA degradation protein 2 OS=Homo sapiens OX=9606 GN=TNFAIP1 PE=1 SV=1
1488	FALSE	Q8WZ19|BACD1_HUMAN	30.7368	BTB/POZ domain-containing adapter for CUL3-mediated RhoA degradation protein 1 OS=Homo sapiens OX=9606 GN=KCTD13 PE=1 SV=1
1489	TRUE	O00499|BIN1_HUMAN	193.686	Myc box-dependent-interacting protein 1 OS=Homo sapiens OX=9606 GN=BIN1 PE=1 SV=1
1490	TRUE	Q9NS69|TOM22_HUMAN	193.6	Mitochondrial import receptor subunit TOM22 homolog OS=Homo sapiens OX=9606 GN=TOMM22 PE=1 SV=3
1491	TRUE	Q96K21|ANCHR_HUMAN	193.436	Abscission/NoCut checkpoint regulator OS=Homo sapiens OX=9606 GN=ZFYVE19 PE=1 SV=3
1492	TRUE	Q6FI81|CPIN1_HUMAN	193.395	Anamorsin OS=Homo sapiens OX=9606 GN=CIAPIN1 PE=1 SV=2
1493	TRUE	Q6UN15|FIP1_HUMAN	193.241	Pre-mRNA 3'-end-processing factor FIP1 OS=Homo sapiens OX=9606 GN=FIP1L1 PE=1 SV=1
1494	TRUE	P09936|UCHL1_HUMAN	193.226	Ubiquitin carboxyl-terminal hydrolase isozyme L1 OS=Homo sapiens OX=9606 GN=UCHL1 PE=1 SV=2
1495	TRUE	Q04760|LGUL_HUMAN	192.942	Lactoylglutathione lyase OS=Homo sapiens OX=9606 GN=GLO1 PE=1 SV=4
1496	TRUE	Q8NBJ5|GT251_HUMAN	192.772	Procollagen galactosyltransferase 1 OS=Homo sapiens OX=9606 GN=COLGALT1 PE=1 SV=1
1497	TRUE	Q92688|AN32B_HUMAN	192.754	Acidic leucine-rich nuclear phosphoprotein 32 family member B OS=Homo sapiens OX=9606 GN=ANP32B PE=1 SV=1
1498	TRUE	P04732|MT1E_HUMAN	192.71	Metallothionein-1E OS=Homo sapiens OX=9606 GN=MT1E PE=1 SV=1
1499	TRUE	P02795|MT2_HUMAN	192.708	Metallothionein-2 OS=Homo sapiens OX=9606 GN=MT2A PE=1 SV=1
1500	TRUE	P61086|UBE2K_HUMAN	192.442	Ubiquitin-conjugating enzyme E2 K OS=Homo sapiens OX=9606 GN=UBE2K PE=1 SV=3
1501	TRUE	Q6P996|PDXD1_HUMAN	192.338	Pyridoxal-dependent decarboxylase domain-containing protein 1 OS=Homo sapiens OX=9606 GN=PDXDC1 PE=1 SV=2
1501	FALSE	Q6P474|PDXD2_HUMAN	165.609	Putative pyridoxal-dependent decarboxylase domain-containing protein 2 OS=Homo sapiens OX=9606 GN=PDXDC2P PE=5 SV=3
1502	TRUE	O43513|MED7_HUMAN	192.281	Mediator of RNA polymerase II transcription subunit 7 OS=Homo sapiens OX=9606 GN=MED7 PE=1 SV=1
1503	TRUE	Q96HE7|ERO1A_HUMAN	192.025	ERO1-like protein alpha OS=Homo sapiens OX=9606 GN=ERO1A PE=1 SV=2
1503	FALSE	Q86YB8|ERO1B_HUMAN	95.9679	ERO1-like protein beta OS=Homo sapiens OX=9606 GN=ERO1B PE=1 SV=2
1504	TRUE	Q6NXS1|IPP2B_HUMAN	191.492	Protein phosphatase inhibitor 2 family member B OS=Homo sapiens OX=9606 GN=PPP1R2B PE=1 SV=2
1504	TRUE	P41236|IPP2_HUMAN	191.492	Protein phosphatase inhibitor 2 OS=Homo sapiens OX=9606 GN=PPP1R2 PE=1 SV=2
1505	TRUE	P80297|MT1X_HUMAN	191.253	Metallothionein-1X OS=Homo sapiens OX=9606 GN=MT1X PE=1 SV=1
1506	TRUE	P50583|AP4A_HUMAN	191.167	Bis(5'-nucleosyl)-tetraphosphatase [asymmetrical] OS=Homo sapiens OX=9606 GN=NUDT2 PE=1 SV=3
1507	TRUE	Q93099|HGD_HUMAN	190.896	Homogentisate 1,2-dioxygenase OS=Homo sapiens OX=9606 GN=HGD PE=1 SV=2
1508	TRUE	Q9Y2V2|CHSP1_HUMAN	190.839	Calcium-regulated heat-stable protein 1 OS=Homo sapiens OX=9606 GN=CARHSP1 PE=1 SV=2
1509	TRUE	Q9UK22|FBX2_HUMAN	190.838	F-box only protein 2 OS=Homo sapiens OX=9606 GN=FBXO2 PE=1 SV=2
1510	TRUE	P13640|MT1G_HUMAN	190.833	Metallothionein-1G OS=Homo sapiens OX=9606 GN=MT1G PE=1 SV=2
1511	TRUE	O60504|VINEX_HUMAN	190.797	Vinexin OS=Homo sapiens OX=9606 GN=SORBS3 PE=1 SV=2
1512	TRUE	Q99547|MPH6_HUMAN	190.619	M-phase phosphoprotein 6 OS=Homo sapiens OX=9606 GN=MPHOSPH6 PE=1 SV=2
1513	TRUE	Q71UM5|RS27L_HUMAN	190.571	Ribosomal protein eS27-like OS=Homo sapiens OX=9606 GN=RPS27L PE=1 SV=3
1514	TRUE	P55854|SUMO3_HUMAN	190.498	Small ubiquitin-related modifier 3 OS=Homo sapiens OX=9606 GN=SUMO3 PE=1 SV=2
1515	TRUE	P61956|SUMO2_HUMAN	190.412	Small ubiquitin-related modifier 2 OS=Homo sapiens OX=9606 GN=SUMO2 PE=1 SV=3
1516	TRUE	Q8IYS1|P20D2_HUMAN	190.369	Xaa-Arg dipeptidase OS=Homo sapiens OX=9606 GN=PM20D2 PE=1 SV=2
1517	TRUE	O75663|TIPRL_HUMAN	190.335	TIP41-like protein OS=Homo sapiens OX=9606 GN=TIPRL PE=1 SV=2
1518	TRUE	P62861|RS30_HUMAN	190.256	Ubiquitin-like FUBI-ribosomal protein eS30 fusion protein OS=Homo sapiens OX=9606 GN=FAU PE=1 SV=2
1519	TRUE	Q5TEC6|H37_HUMAN	190.232	Histone H3-7 OS=Homo sapiens OX=9606 GN=H3-7 PE=1 SV=1
1520	TRUE	P63172|DYLT1_HUMAN	189.394	Dynein light chain Tctex-type 1 OS=Homo sapiens OX=9606 GN=DYNLT1 PE=1 SV=1
1521	TRUE	Q9P015|RM15_HUMAN	189.263	Large ribosomal subunit protein uL15m OS=Homo sapiens OX=9606 GN=MRPL15 PE=1 SV=1
1522	TRUE	Q9NVA2|SEP11_HUMAN	188.843	Septin-11 OS=Homo sapiens OX=9606 GN=SEPTIN11 PE=1 SV=3
1522	FALSE	Q14141|SEPT6_HUMAN	129.833	Septin-6 OS=Homo sapiens OX=9606 GN=SEPTIN6 PE=1 SV=4
1522	FALSE	Q16181|SEPT7_HUMAN	47.8584	Septin-7 OS=Homo sapiens OX=9606 GN=SEPTIN7 PE=1 SV=2
1522	FALSE	Q92599|SEPT8_HUMAN	47.8584	Septin-8 OS=Homo sapiens OX=9606 GN=SEPTIN8 PE=1 SV=4
1522	FALSE	Q6ZU15|SEP14_HUMAN	47.8584	Septin-14 OS=Homo sapiens OX=9606 GN=SEPTIN14 PE=1 SV=2
1523	TRUE	P07384|CAN1_HUMAN	188.758	Calpain-1 catalytic subunit OS=Homo sapiens OX=9606 GN=CAPN1 PE=1 SV=1
1524	TRUE	Q9NPJ3|ACO13_HUMAN	188.689	Acyl-coenzyme A thioesterase 13 OS=Homo sapiens OX=9606 GN=ACOT13 PE=1 SV=1
1525	TRUE	O43447|PPIH_HUMAN	188.249	Peptidyl-prolyl cis-trans isomerase H OS=Homo sapiens OX=9606 GN=PPIH PE=1 SV=1
1526	TRUE	P63098|CANB1_HUMAN	188.136	Calcineurin subunit B type 1 OS=Homo sapiens OX=9606 GN=PPP3R1 PE=1 SV=2
1527	TRUE	P52789|HXK2_HUMAN	188.112	Hexokinase-2 OS=Homo sapiens OX=9606 GN=HK2 PE=1 SV=2
1528	TRUE	Q9NVZ3|NECP2_HUMAN	187.599	Adaptin ear-binding coat-associated protein 2 OS=Homo sapiens OX=9606 GN=NECAP2 PE=1 SV=1
1529	TRUE	Q5R3I4|TTC38_HUMAN	187.57	Tetratricopeptide repeat protein 38 OS=Homo sapiens OX=9606 GN=TTC38 PE=1 SV=1
1530	TRUE	Q9Y3D3|RT16_HUMAN	187.512	Small ribosomal subunit protein bS16m OS=Homo sapiens OX=9606 GN=MRPS16 PE=1 SV=1
1531	TRUE	Q12888|TP53B_HUMAN	187.446	TP53-binding protein 1 OS=Homo sapiens OX=9606 GN=TP53BP1 PE=1 SV=2
1532	TRUE	P52298|NCBP2_HUMAN	187.271	Nuclear cap-binding protein subunit 2 OS=Homo sapiens OX=9606 GN=NCBP2 PE=1 SV=1
1533	TRUE	Q13085|ACACA_HUMAN	187.179	Acetyl-CoA carboxylase 1 OS=Homo sapiens OX=9606 GN=ACACA PE=1 SV=2
1533	FALSE	O00763|ACACB_HUMAN	107.521	Acetyl-CoA carboxylase 2 OS=Homo sapiens OX=9606 GN=ACACB PE=1 SV=3
1534	TRUE	P06702|S10A9_HUMAN	187.15	Protein S100-A9 OS=Homo sapiens OX=9606 GN=S100A9 PE=1 SV=1
1535	TRUE	Q8WYA6|CTBL1_HUMAN	186.949	Beta-catenin-like protein 1 OS=Homo sapiens OX=9606 GN=CTNNBL1 PE=1 SV=1
1536	TRUE	O15260|SURF4_HUMAN	186.837	Surfeit locus protein 4 OS=Homo sapiens OX=9606 GN=SURF4 PE=1 SV=3
1537	TRUE	Q15813|TBCE_HUMAN	186.416	Tubulin-specific chaperone E OS=Homo sapiens OX=9606 GN=TBCE PE=1 SV=1
1538	TRUE	P52434|RPAB3_HUMAN	186.378	DNA-directed RNA polymerases I, II, and III subunit RPABC3 OS=Homo sapiens OX=9606 GN=POLR2H PE=1 SV=4
1539	TRUE	Q9BUH6|PAXX_HUMAN	186.338	Protein PAXX OS=Homo sapiens OX=9606 GN=PAXX PE=1 SV=2
1540	TRUE	P50281|MMP14_HUMAN	186.267	Matrix metalloproteinase-14 OS=Homo sapiens OX=9606 GN=MMP14 PE=1 SV=3
1541	TRUE	P30626|SORCN_HUMAN	186.254	Sorcin OS=Homo sapiens OX=9606 GN=SRI PE=1 SV=1
1542	TRUE	Q9NSC5|HOME3_HUMAN	186.219	Homer protein homolog 3 OS=Homo sapiens OX=9606 GN=HOMER3 PE=1 SV=2
1543	TRUE	P48960|AGRE5_HUMAN	186.18	Adhesion G protein-coupled receptor E5 OS=Homo sapiens OX=9606 GN=ADGRE5 PE=1 SV=4
1544	TRUE	Q15649|ZNHI3_HUMAN	186.167	Zinc finger HIT domain-containing protein 3 OS=Homo sapiens OX=9606 GN=ZNHIT3 PE=1 SV=2
1545	TRUE	P09874|PARP1_HUMAN	186.148	Poly [ADP-ribose] polymerase 1 OS=Homo sapiens OX=9606 GN=PARP1 PE=1 SV=4
1546	TRUE	Q9NUG6|PDRG1_HUMAN	186.074	p53 and DNA damage-regulated protein 1 OS=Homo sapiens OX=9606 GN=PDRG1 PE=1 SV=2
1547	TRUE	P11166|GTR1_HUMAN	186.064	Solute carrier family 2, facilitated glucose transporter member 1 OS=Homo sapiens OX=9606 GN=SLC2A1 PE=1 SV=2
1548	TRUE	Q96PZ0|PUS7_HUMAN	186.063	Pseudouridylate synthase 7 homolog OS=Homo sapiens OX=9606 GN=PUS7 PE=1 SV=2
1549	TRUE	Q7Z4H3|HDDC2_HUMAN	185.88	5'-deoxynucleotidase HDDC2 OS=Homo sapiens OX=9606 GN=HDDC2 PE=1 SV=1
1550	TRUE	Q9Y478|AAKB1_HUMAN	185.844	5'-AMP-activated protein kinase subunit beta-1 OS=Homo sapiens OX=9606 GN=PRKAB1 PE=1 SV=4
1550	FALSE	O43741|AAKB2_HUMAN	124.908	5'-AMP-activated protein kinase subunit beta-2 OS=Homo sapiens OX=9606 GN=PRKAB2 PE=1 SV=1
1551	TRUE	Q14165|MLEC_HUMAN	185.78	Malectin OS=Homo sapiens OX=9606 GN=MLEC PE=1 SV=1
1552	TRUE	P02652|APOA2_HUMAN	185.756	Apolipoprotein A-II OS=Homo sapiens OX=9606 GN=APOA2 PE=1 SV=1
1553	TRUE	O60232|ZNRD2_HUMAN	185.736	Protein ZNRD2 OS=Homo sapiens OX=9606 GN=ZNRD2 PE=1 SV=1
1554	TRUE	Q70UQ0|IKIP_HUMAN	185.704	Inhibitor of nuclear factor kappa-B kinase-interacting protein OS=Homo sapiens OX=9606 GN=IKBIP PE=1 SV=1
1555	TRUE	Q9Y316|MEMO1_HUMAN	185.677	Protein MEMO1 OS=Homo sapiens OX=9606 GN=MEMO1 PE=1 SV=1
1556	TRUE	P83881|RL36A_HUMAN	185.59	Large ribosomal subunit protein eL42 OS=Homo sapiens OX=9606 GN=RPL36A PE=1 SV=2
1556	TRUE	Q969Q0|RL36L_HUMAN	185.59	Ribosomal protein eL42-like OS=Homo sapiens OX=9606 GN=RPL36AL PE=1 SV=3
1557	TRUE	O43324|MCA3_HUMAN	185.496	Eukaryotic translation elongation factor 1 epsilon-1 OS=Homo sapiens OX=9606 GN=EEF1E1 PE=1 SV=1
1558	TRUE	P62847|RS24_HUMAN	185.47	Small ribosomal subunit protein eS24 OS=Homo sapiens OX=9606 GN=RPS24 PE=1 SV=1
1559	TRUE	P14406|CX7A2_HUMAN	185.466	Cytochrome c oxidase subunit 7A2, mitochondrial OS=Homo sapiens OX=9606 GN=COX7A2 PE=1 SV=1
1560	TRUE	Q12907|LMAN2_HUMAN	185.372	Vesicular integral-membrane protein VIP36 OS=Homo sapiens OX=9606 GN=LMAN2 PE=1 SV=1
1561	TRUE	Q9UHC7|MKRN1_HUMAN	185.279	E3 ubiquitin-protein ligase makorin-1 OS=Homo sapiens OX=9606 GN=MKRN1 PE=1 SV=3
1562	TRUE	P09972|ALDOC_HUMAN	185.091	Fructose-bisphosphate aldolase C OS=Homo sapiens OX=9606 GN=ALDOC PE=1 SV=2
1563	TRUE	O14925|TIM23_HUMAN	185.038	Mitochondrial import inner membrane translocase subunit Tim23 OS=Homo sapiens OX=9606 GN=TIMM23 PE=1 SV=1
1563	FALSE	Q5SRD1|TI23B_HUMAN	125.621	Mitochondrial import inner membrane translocase subunit Tim23B OS=Homo sapiens OX=9606 GN=TIMM23B PE=1 SV=3
1564	TRUE	Q96FN4|CPNE2_HUMAN	184.786	Copine-2 OS=Homo sapiens OX=9606 GN=CPNE2 PE=1 SV=3
1565	TRUE	Q969V3|NCLN_HUMAN	184.596	BOS complex subunit NCLN OS=Homo sapiens OX=9606 GN=NCLN PE=1 SV=2
1566	TRUE	P36969|GPX4_HUMAN	184.58	Phospholipid hydroperoxide glutathione peroxidase OS=Homo sapiens OX=9606 GN=GPX4 PE=1 SV=3
1567	TRUE	O75177|CREST_HUMAN	184.558	Calcium-responsive transactivator OS=Homo sapiens OX=9606 GN=SS18L1 PE=1 SV=2
1568	TRUE	Q15517|CDSN_HUMAN	184.551	Corneodesmosin OS=Homo sapiens OX=9606 GN=CDSN PE=1 SV=3
1569	TRUE	P42566|EPS15_HUMAN	184.509	Epidermal growth factor receptor substrate 15 OS=Homo sapiens OX=9606 GN=EPS15 PE=1 SV=2
1570	TRUE	Q9NQH7|XPP3_HUMAN	184.48	Xaa-Pro aminopeptidase 3 OS=Homo sapiens OX=9606 GN=XPNPEP3 PE=1 SV=1
1571	TRUE	Q9NZJ6|COQ3_HUMAN	184.102	Ubiquinone biosynthesis O-methyltransferase, mitochondrial OS=Homo sapiens OX=9606 GN=COQ3 PE=1 SV=3
1572	TRUE	Q14249|NUCG_HUMAN	183.986	Endonuclease G, mitochondrial OS=Homo sapiens OX=9606 GN=ENDOG PE=1 SV=4
1573	TRUE	Q9BYE7|PCGF6_HUMAN	183.931	Polycomb group RING finger protein 6 OS=Homo sapiens OX=9606 GN=PCGF6 PE=1 SV=2
1574	TRUE	Q86XN8|MEX3D_HUMAN	183.802	RNA-binding protein MEX3D OS=Homo sapiens OX=9606 GN=MEX3D PE=1 SV=3
1575	TRUE	O43747|AP1G1_HUMAN	183.225	AP-1 complex subunit gamma-1 OS=Homo sapiens OX=9606 GN=AP1G1 PE=1 SV=5
1576	TRUE	Q6P1X6|CH082_HUMAN	183.198	UPF0598 protein C8orf82 OS=Homo sapiens OX=9606 GN=C8orf82 PE=1 SV=2
1577	TRUE	Q9NZW5|PALS2_HUMAN	183.126	Protein PALS2 OS=Homo sapiens OX=9606 GN=PALS2 PE=1 SV=2
1577	FALSE	Q14168|MPP2_HUMAN	123.38	MAGUK p55 subfamily member 2 OS=Homo sapiens OX=9606 GN=MPP2 PE=1 SV=3
1578	TRUE	Q8NDV7|TNR6A_HUMAN	183.111	Trinucleotide repeat-containing gene 6A protein OS=Homo sapiens OX=9606 GN=TNRC6A PE=1 SV=2
1578	FALSE	Q9HCJ0|TNR6C_HUMAN	116.65	Trinucleotide repeat-containing gene 6C protein OS=Homo sapiens OX=9606 GN=TNRC6C PE=1 SV=3
1579	TRUE	P05362|ICAM1_HUMAN	183.088	Intercellular adhesion molecule 1 OS=Homo sapiens OX=9606 GN=ICAM1 PE=1 SV=2
1580	TRUE	Q9BRF8|CPPED_HUMAN	182.928	Serine/threonine-protein phosphatase CPPED1 OS=Homo sapiens OX=9606 GN=CPPED1 PE=1 SV=3
1581	TRUE	E9PRG8|CK098_HUMAN	182.793	Uncharacterized protein C11orf98 OS=Homo sapiens OX=9606 GN=C11orf98 PE=4 SV=2
1582	TRUE	P07148|FABPL_HUMAN	182.634	Fatty acid-binding protein, liver OS=Homo sapiens OX=9606 GN=FABP1 PE=1 SV=1
1583	TRUE	P01344|IGF2_HUMAN	182.589	Insulin-like growth factor II OS=Homo sapiens OX=9606 GN=IGF2 PE=1 SV=1
1584	TRUE	Q15369|ELOC_HUMAN	182.532	Elongin-C OS=Homo sapiens OX=9606 GN=ELOC PE=1 SV=1
1585	TRUE	P78537|BL1S1_HUMAN	182.388	Biogenesis of lysosome-related organelles complex 1 subunit 1 OS=Homo sapiens OX=9606 GN=BLOC1S1 PE=1 SV=2
1586	TRUE	Q5T5P2|SKT_HUMAN	182.143	Sickle tail protein homolog OS=Homo sapiens OX=9606 GN=KIAA1217 PE=1 SV=2
1587	TRUE	O14561|ACPM_HUMAN	182.134	Acyl carrier protein, mitochondrial OS=Homo sapiens OX=9606 GN=NDUFAB1 PE=1 SV=3
1588	TRUE	P01860|IGHG3_HUMAN	182.133	Immunoglobulin heavy constant gamma 3 OS=Homo sapiens OX=9606 GN=IGHG3 PE=1 SV=3
1588	FALSE	P0DOX5|IGG1_HUMAN	176.607	Immunoglobulin gamma-1 heavy chain OS=Homo sapiens OX=9606 PE=1 SV=2
1588	FALSE	P01857|IGHG1_HUMAN	176.607	Immunoglobulin heavy constant gamma 1 OS=Homo sapiens OX=9606 GN=IGHG1 PE=1 SV=2
1588	FALSE	P01859|IGHG2_HUMAN	108.209	Immunoglobulin heavy constant gamma 2 OS=Homo sapiens OX=9606 GN=IGHG2 PE=1 SV=3
1589	TRUE	Q7L2J0|MEPCE_HUMAN	182.053	7SK snRNA methylphosphate capping enzyme OS=Homo sapiens OX=9606 GN=MEPCE PE=1 SV=1
1590	TRUE	Q8TB37|NUBPL_HUMAN	181.981	Iron-sulfur protein NUBPL OS=Homo sapiens OX=9606 GN=NUBPL PE=1 SV=3
1591	TRUE	P31025|LCN1_HUMAN	181.704	Lipocalin-1 OS=Homo sapiens OX=9606 GN=LCN1 PE=1 SV=1
1591	FALSE	Q5VSP4|LC1L1_HUMAN	123.793	Putative lipocalin 1-like protein 1 OS=Homo sapiens OX=9606 GN=LCN1P1 PE=5 SV=1
1592	TRUE	Q9HD42|CHM1A_HUMAN	180.872	Charged multivesicular body protein 1a OS=Homo sapiens OX=9606 GN=CHMP1A PE=1 SV=1
1593	TRUE	Q9BW61|DDA1_HUMAN	180.649	DET1- and DDB1-associated protein 1 OS=Homo sapiens OX=9606 GN=DDA1 PE=1 SV=1
1594	TRUE	Q5JVS0|HABP4_HUMAN	180.641	Intracellular hyaluronan-binding protein 4 OS=Homo sapiens OX=9606 GN=HABP4 PE=1 SV=1
1595	TRUE	P51153|RAB13_HUMAN	180.602	Ras-related protein Rab-13 OS=Homo sapiens OX=9606 GN=RAB13 PE=1 SV=1
1596	TRUE	A0AV96|RBM47_HUMAN	180.367	RNA-binding protein 47 OS=Homo sapiens OX=9606 GN=RBM47 PE=1 SV=2
1597	TRUE	Q96J02|ITCH_HUMAN	180.051	E3 ubiquitin-protein ligase Itchy homolog OS=Homo sapiens OX=9606 GN=ITCH PE=1 SV=2
1597	FALSE	Q9H0M0|WWP1_HUMAN	114.65	NEDD4-like E3 ubiquitin-protein ligase WWP1 OS=Homo sapiens OX=9606 GN=WWP1 PE=1 SV=1
1597	FALSE	O00308|WWP2_HUMAN	75.3592	NEDD4-like E3 ubiquitin-protein ligase WWP2 OS=Homo sapiens OX=9606 GN=WWP2 PE=1 SV=2
1598	TRUE	O14562|UBFD1_HUMAN	180.009	Ubiquitin domain-containing protein UBFD1 OS=Homo sapiens OX=9606 GN=UBFD1 PE=1 SV=2
1599	TRUE	P31944|CASPE_HUMAN	179.88	Caspase-14 OS=Homo sapiens OX=9606 GN=CASP14 PE=1 SV=2
1600	TRUE	Q5VW38|GP107_HUMAN	179.765	Protein GPR107 OS=Homo sapiens OX=9606 GN=GPR107 PE=1 SV=1
1601	TRUE	P35914|HMGCL_HUMAN	179.757	Hydroxymethylglutaryl-CoA lyase, mitochondrial OS=Homo sapiens OX=9606 GN=HMGCL PE=1 SV=2
1602	TRUE	P35237|SPB6_HUMAN	179.657	Serpin B6 OS=Homo sapiens OX=9606 GN=SERPINB6 PE=1 SV=3
1603	TRUE	Q9ULR0|ISY1_HUMAN	179.648	Pre-mRNA-splicing factor ISY1 homolog OS=Homo sapiens OX=9606 GN=ISY1 PE=1 SV=3
1604	TRUE	Q9NYR9|KBRS2_HUMAN	179.457	NF-kappa-B inhibitor-interacting Ras-like protein 2 OS=Homo sapiens OX=9606 GN=NKIRAS2 PE=1 SV=1
1605	TRUE	O75390|CISY_HUMAN	179.197	Citrate synthase, mitochondrial OS=Homo sapiens OX=9606 GN=CS PE=1 SV=2
1606	TRUE	Q9NV56|MRGBP_HUMAN	179.147	MRG/MORF4L-binding protein OS=Homo sapiens OX=9606 GN=MRGBP PE=1 SV=1
1607	TRUE	Q5VVQ6|OTU1_HUMAN	179.077	Ubiquitin thioesterase OTU1 OS=Homo sapiens OX=9606 GN=YOD1 PE=1 SV=1
1608	TRUE	Q9BRT2|UQCC2_HUMAN	178.936	Ubiquinol-cytochrome-c reductase complex assembly factor 2 OS=Homo sapiens OX=9606 GN=UQCC2 PE=1 SV=1
1609	TRUE	P01834|IGKC_HUMAN	178.931	Immunoglobulin kappa constant OS=Homo sapiens OX=9606 GN=IGKC PE=1 SV=2
1609	FALSE	P0DOX7|IGK_HUMAN	101.074	Immunoglobulin kappa light chain OS=Homo sapiens OX=9606 PE=1 SV=1
1610	TRUE	P98082|DAB2_HUMAN	178.701	Disabled homolog 2 OS=Homo sapiens OX=9606 GN=DAB2 PE=1 SV=3
1611	TRUE	O15269|SPTC1_HUMAN	178.617	Serine palmitoyltransferase 1 OS=Homo sapiens OX=9606 GN=SPTLC1 PE=1 SV=1
1612	TRUE	P61619|S61A1_HUMAN	178.391	Protein transport protein Sec61 subunit alpha isoform 1 OS=Homo sapiens OX=9606 GN=SEC61A1 PE=1 SV=2
1612	FALSE	Q9H9S3|S61A2_HUMAN	96.7321	Protein transport protein Sec61 subunit alpha isoform 2 OS=Homo sapiens OX=9606 GN=SEC61A2 PE=2 SV=3
1613	TRUE	Q8NHH9|ATLA2_HUMAN	178.355	Atlastin-2 OS=Homo sapiens OX=9606 GN=ATL2 PE=1 SV=2
1614	TRUE	Q13409|DC1I2_HUMAN	178.185	Cytoplasmic dynein 1 intermediate chain 2 OS=Homo sapiens OX=9606 GN=DYNC1I2 PE=1 SV=3
1615	TRUE	Q8WV99|ZFN2B_HUMAN	178.18	AN1-type zinc finger protein 2B OS=Homo sapiens OX=9606 GN=ZFAND2B PE=1 SV=1
1616	TRUE	Q99538|LGMN_HUMAN	178.12	Legumain OS=Homo sapiens OX=9606 GN=LGMN PE=1 SV=1
1617	TRUE	O60749|SNX2_HUMAN	178.034	Sorting nexin-2 OS=Homo sapiens OX=9606 GN=SNX2 PE=1 SV=2
1618	TRUE	Q9H8H3|TMT1A_HUMAN	177.923	N6-adenosine-methyltransferase TMT1A OS=Homo sapiens OX=9606 GN=TMT1A PE=1 SV=1
1619	TRUE	Q92896|GSLG1_HUMAN	177.811	Golgi apparatus protein 1 OS=Homo sapiens OX=9606 GN=GLG1 PE=1 SV=2
1620	TRUE	P51571|SSRD_HUMAN	177.515	Translocon-associated protein subunit delta OS=Homo sapiens OX=9606 GN=SSR4 PE=1 SV=1
1621	TRUE	P40763|STAT3_HUMAN	176.985	Signal transducer and activator of transcription 3 OS=Homo sapiens OX=9606 GN=STAT3 PE=1 SV=2
1622	TRUE	Q14061|COX17_HUMAN	176.715	Cytochrome c oxidase copper chaperone OS=Homo sapiens OX=9606 GN=COX17 PE=1 SV=2
1623	TRUE	Q9H845|ACAD9_HUMAN	176.023	Complex I assembly factor ACAD9, mitochondrial OS=Homo sapiens OX=9606 GN=ACAD9 PE=1 SV=1
1624	TRUE	Q9UL63|MKLN1_HUMAN	176.007	Muskelin OS=Homo sapiens OX=9606 GN=MKLN1 PE=1 SV=2
1625	TRUE	Q6PIU2|NCEH1_HUMAN	175.9	Neutral cholesterol ester hydrolase 1 OS=Homo sapiens OX=9606 GN=NCEH1 PE=1 SV=3
1626	TRUE	Q8IXM3|RM41_HUMAN	175.705	Large ribosomal subunit protein mL41 OS=Homo sapiens OX=9606 GN=MRPL41 PE=1 SV=1
1627	TRUE	Q6EEV6|SUMO4_HUMAN	175.2	Small ubiquitin-related modifier 4 OS=Homo sapiens OX=9606 GN=SUMO4 PE=1 SV=3
1628	TRUE	Q16540|RM23_HUMAN	175.033	Large ribosomal subunit protein uL23m OS=Homo sapiens OX=9606 GN=MRPL23 PE=1 SV=1
1629	TRUE	Q02750|MP2K1_HUMAN	174.819	Dual specificity mitogen-activated protein kinase kinase 1 OS=Homo sapiens OX=9606 GN=MAP2K1 PE=1 SV=2
1630	TRUE	Q9UHF1|EGFL7_HUMAN	174.456	Epidermal growth factor-like protein 7 OS=Homo sapiens OX=9606 GN=EGFL7 PE=1 SV=3
1631	TRUE	Q8IXK0|PHC2_HUMAN	174.429	Polyhomeotic-like protein 2 OS=Homo sapiens OX=9606 GN=PHC2 PE=1 SV=1
1632	TRUE	P82930|RT34_HUMAN	174.41	Small ribosomal subunit protein mS34 OS=Homo sapiens OX=9606 GN=MRPS34 PE=1 SV=2
1633	TRUE	Q9Y5M8|SRPRB_HUMAN	174.283	Signal recognition particle receptor subunit beta OS=Homo sapiens OX=9606 GN=SRPRB PE=1 SV=3
1634	TRUE	Q96RQ1|ERGI2_HUMAN	174.157	Endoplasmic reticulum-Golgi intermediate compartment protein 2 OS=Homo sapiens OX=9606 GN=ERGIC2 PE=1 SV=2
1635	TRUE	P02647|APOA1_HUMAN	174.098	Apolipoprotein A-I OS=Homo sapiens OX=9606 GN=APOA1 PE=1 SV=1
1636	TRUE	O95864|FADS2_HUMAN	173.805	Acyl-CoA 6-desaturase OS=Homo sapiens OX=9606 GN=FADS2 PE=1 SV=1
1637	TRUE	Q9BT23|LIMD2_HUMAN	173.622	LIM domain-containing protein 2 OS=Homo sapiens OX=9606 GN=LIMD2 PE=1 SV=1
1638	TRUE	O15173|PGRC2_HUMAN	173.487	Membrane-associated progesterone receptor component 2 OS=Homo sapiens OX=9606 GN=PGRMC2 PE=1 SV=1
1639	TRUE	P60520|GBRL2_HUMAN	173.472	Gamma-aminobutyric acid receptor-associated protein-like 2 OS=Homo sapiens OX=9606 GN=GABARAPL2 PE=1 SV=1
1640	TRUE	P23193|TCEA1_HUMAN	173.306	Transcription elongation factor A protein 1 OS=Homo sapiens OX=9606 GN=TCEA1 PE=1 SV=2
1641	TRUE	Q96G74|OTUD5_HUMAN	173.23	OTU domain-containing protein 5 OS=Homo sapiens OX=9606 GN=OTUD5 PE=1 SV=1
1642	TRUE	P60903|S10AA_HUMAN	173.199	Protein S100-A10 OS=Homo sapiens OX=9606 GN=S100A10 PE=1 SV=2
1643	TRUE	O75306|NDUS2_HUMAN	173.147	NADH dehydrogenase [ubiquinone] iron-sulfur protein 2, mitochondrial OS=Homo sapiens OX=9606 GN=NDUFS2 PE=1 SV=2
1644	TRUE	Q9NY27|PP4R2_HUMAN	172.784	Serine/threonine-protein phosphatase 4 regulatory subunit 2 OS=Homo sapiens OX=9606 GN=PPP4R2 PE=1 SV=3
1645	TRUE	Q96IJ6|GMPPA_HUMAN	172.73	Mannose-1-phosphate guanyltransferase alpha OS=Homo sapiens OX=9606 GN=GMPPA PE=1 SV=1
1646	TRUE	O95999|BCL10_HUMAN	172.67	B-cell lymphoma/leukemia 10 OS=Homo sapiens OX=9606 GN=BCL10 PE=1 SV=1
1647	TRUE	P02753|RET4_HUMAN	172.603	Retinol-binding protein 4 OS=Homo sapiens OX=9606 GN=RBP4 PE=1 SV=3
1648	TRUE	Q86WR7|PRSR2_HUMAN	172.554	Proline and serine-rich protein 2 OS=Homo sapiens OX=9606 GN=PROSER2 PE=1 SV=2
1649	TRUE	P35580|MYH10_HUMAN	172.309	Myosin-10 OS=Homo sapiens OX=9606 GN=MYH10 PE=1 SV=3
1650	TRUE	O95563|MPC2_HUMAN	172.253	Mitochondrial pyruvate carrier 2 OS=Homo sapiens OX=9606 GN=MPC2 PE=1 SV=1
1651	TRUE	Q9NZZ3|CHMP5_HUMAN	172.148	Charged multivesicular body protein 5 OS=Homo sapiens OX=9606 GN=CHMP5 PE=1 SV=1
1652	TRUE	P43246|MSH2_HUMAN	171.457	DNA mismatch repair protein Msh2 OS=Homo sapiens OX=9606 GN=MSH2 PE=1 SV=1
1653	TRUE	O15144|ARPC2_HUMAN	170.543	Actin-related protein 2/3 complex subunit 2 OS=Homo sapiens OX=9606 GN=ARPC2 PE=1 SV=1
1654	TRUE	Q5VTB9|RN220_HUMAN	170.345	E3 ubiquitin-protein ligase RNF220 OS=Homo sapiens OX=9606 GN=RNF220 PE=1 SV=1
1655	TRUE	P04818|TYSY_HUMAN	169.982	Thymidylate synthase OS=Homo sapiens OX=9606 GN=TYMS PE=1 SV=3
1656	TRUE	P61421|VA0D1_HUMAN	169.882	V-type proton ATPase subunit d 1 OS=Homo sapiens OX=9606 GN=ATP6V0D1 PE=1 SV=1
1657	TRUE	P62834|RAP1A_HUMAN	169.817	Ras-related protein Rap-1A OS=Homo sapiens OX=9606 GN=RAP1A PE=1 SV=1
1657	FALSE	P61224|RAP1B_HUMAN	139.229	Ras-related protein Rap-1b OS=Homo sapiens OX=9606 GN=RAP1B PE=1 SV=1
1657	FALSE	A6NIZ1|RP1BL_HUMAN	78.7705	Ras-related protein Rap-1b-like protein OS=Homo sapiens OX=9606 GN=RAP1BL PE=2 SV=1
1658	TRUE	P59780|AP3S2_HUMAN	169.683	AP-3 complex subunit sigma-2 OS=Homo sapiens OX=9606 GN=AP3S2 PE=2 SV=1
1659	TRUE	P50897|PPT1_HUMAN	169.596	Palmitoyl-protein thioesterase 1 OS=Homo sapiens OX=9606 GN=PPT1 PE=1 SV=1
1660	TRUE	Q9UPN6|SCAF8_HUMAN	169.39	SR-related and CTD-associated factor 8 OS=Homo sapiens OX=9606 GN=SCAF8 PE=1 SV=1
1661	TRUE	Q96IX5|ATPMK_HUMAN	168.869	ATP synthase membrane subunit K, mitochondrial OS=Homo sapiens OX=9606 GN=ATP5MK PE=1 SV=1
1662	TRUE	Q9NSE4|SYIM_HUMAN	168.359	Isoleucine--tRNA ligase, mitochondrial OS=Homo sapiens OX=9606 GN=IARS2 PE=1 SV=2
1663	TRUE	P39060|COIA1_HUMAN	168.019	Collagen alpha-1(XVIII) chain OS=Homo sapiens OX=9606 GN=COL18A1 PE=1 SV=5
1664	TRUE	Q9H8Y8|GORS2_HUMAN	167.428	Golgi reassembly-stacking protein 2 OS=Homo sapiens OX=9606 GN=GORASP2 PE=1 SV=3
1665	TRUE	Q9HAU0|PKHA5_HUMAN	167.281	Pleckstrin homology domain-containing family A member 5 OS=Homo sapiens OX=9606 GN=PLEKHA5 PE=1 SV=1
1666	TRUE	Q15528|MED22_HUMAN	166.88	Mediator of RNA polymerase II transcription subunit 22 OS=Homo sapiens OX=9606 GN=MED22 PE=1 SV=2
1667	TRUE	P56134|ATPK_HUMAN	165.827	ATP synthase subunit f, mitochondrial OS=Homo sapiens OX=9606 GN=ATP5MF PE=1 SV=3
1668	TRUE	Q9Y6G3|RM42_HUMAN	165.767	Large ribosomal subunit protein mL42 OS=Homo sapiens OX=9606 GN=MRPL42 PE=1 SV=1
1669	TRUE	Q14318|FKBP8_HUMAN	165.694	Peptidyl-prolyl cis-trans isomerase FKBP8 OS=Homo sapiens OX=9606 GN=FKBP8 PE=1 SV=2
1670	TRUE	O00429|DNM1L_HUMAN	165.45	Dynamin-1-like protein OS=Homo sapiens OX=9606 GN=DNM1L PE=1 SV=2
1671	TRUE	Q6IBW4|CNDH2_HUMAN	165.26	Condensin-2 complex subunit H2 OS=Homo sapiens OX=9606 GN=NCAPH2 PE=1 SV=1
1672	TRUE	Q04727|TLE4_HUMAN	164.69	Transducin-like enhancer protein 4 OS=Homo sapiens OX=9606 GN=TLE4 PE=1 SV=3
1672	TRUE	Q04724|TLE1_HUMAN	164.69	Transducin-like enhancer protein 1 OS=Homo sapiens OX=9606 GN=TLE1 PE=1 SV=2
1673	TRUE	P13995|MTDC_HUMAN	164.428	Bifunctional methylenetetrahydrofolate dehydrogenase/cyclohydrolase, mitochondrial OS=Homo sapiens OX=9606 GN=MTHFD2 PE=1 SV=2
1674	TRUE	Q8WVV9|HNRLL_HUMAN	164.089	Heterogeneous nuclear ribonucleoprotein L-like OS=Homo sapiens OX=9606 GN=HNRNPLL PE=1 SV=1
1675	TRUE	O14618|CCS_HUMAN	164.039	Copper chaperone for superoxide dismutase OS=Homo sapiens OX=9606 GN=CCS PE=1 SV=1
1676	TRUE	Q8WWH5|TRUB1_HUMAN	163.926	Pseudouridylate synthase TRUB1 OS=Homo sapiens OX=9606 GN=TRUB1 PE=1 SV=1
1677	TRUE	Q9NQR4|NIT2_HUMAN	163.864	Omega-amidase NIT2 OS=Homo sapiens OX=9606 GN=NIT2 PE=1 SV=1
1678	TRUE	Q13825|AUHM_HUMAN	163.584	Methylglutaconyl-CoA hydratase, mitochondrial OS=Homo sapiens OX=9606 GN=AUH PE=1 SV=1
1679	TRUE	Q9NZL9|MAT2B_HUMAN	163.302	Methionine adenosyltransferase 2 subunit beta OS=Homo sapiens OX=9606 GN=MAT2B PE=1 SV=1
1680	TRUE	Q9BPX5|ARP5L_HUMAN	162.994	Actin-related protein 2/3 complex subunit 5-like protein OS=Homo sapiens OX=9606 GN=ARPC5L PE=1 SV=1
1681	TRUE	Q5U5Q3|MEX3C_HUMAN	162.986	RNA-binding E3 ubiquitin-protein ligase MEX3C OS=Homo sapiens OX=9606 GN=MEX3C PE=1 SV=3
1682	TRUE	Q5D862|FILA2_HUMAN	162.452	Filaggrin-2 OS=Homo sapiens OX=9606 GN=FLG2 PE=1 SV=1
1683	TRUE	Q9Y6X8|ZHX2_HUMAN	162.418	Zinc fingers and homeoboxes protein 2 OS=Homo sapiens OX=9606 GN=ZHX2 PE=1 SV=1
1684	TRUE	O95182|NDUA7_HUMAN	162.17	NADH dehydrogenase [ubiquinone] 1 alpha subcomplex subunit 7 OS=Homo sapiens OX=9606 GN=NDUFA7 PE=1 SV=3
1685	TRUE	Q6XE24|RBMS3_HUMAN	161.93	RNA-binding motif, single-stranded-interacting protein 3 OS=Homo sapiens OX=9606 GN=RBMS3 PE=1 SV=1
1686	TRUE	Q9NQT5|EXOS3_HUMAN	161.807	Exosome complex component RRP40 OS=Homo sapiens OX=9606 GN=EXOSC3 PE=1 SV=3
1687	TRUE	Q9UDR5|AASS_HUMAN	161.711	Alpha-aminoadipic semialdehyde synthase, mitochondrial OS=Homo sapiens OX=9606 GN=AASS PE=1 SV=1
1688	TRUE	Q5T9A4|ATD3B_HUMAN	161.628	ATPase family AAA domain-containing protein 3B OS=Homo sapiens OX=9606 GN=ATAD3B PE=1 SV=1
1688	FALSE	Q9NVI7|ATD3A_HUMAN	118.703	ATPase family AAA domain-containing protein 3A OS=Homo sapiens OX=9606 GN=ATAD3A PE=1 SV=2
1689	TRUE	P49441|INPP_HUMAN	161.532	Inositol polyphosphate 1-phosphatase OS=Homo sapiens OX=9606 GN=INPP1 PE=1 SV=1
1690	TRUE	P01861|IGHG4_HUMAN	161.45	Immunoglobulin heavy constant gamma 4 OS=Homo sapiens OX=9606 GN=IGHG4 PE=1 SV=2
1691	TRUE	Q99856|ARI3A_HUMAN	160.71	AT-rich interactive domain-containing protein 3A OS=Homo sapiens OX=9606 GN=ARID3A PE=1 SV=2
1692	TRUE	Q13637|RAB32_HUMAN	160.131	Ras-related protein Rab-32 OS=Homo sapiens OX=9606 GN=RAB32 PE=1 SV=3
1692	FALSE	O14966|RAB7L_HUMAN	111.573	Ras-related protein Rab-7L1 OS=Homo sapiens OX=9606 GN=RAB29 PE=1 SV=1
1692	FALSE	P57729|RAB38_HUMAN	111.573	Ras-related protein Rab-38 OS=Homo sapiens OX=9606 GN=RAB38 PE=1 SV=1
1693	TRUE	L0R819|ASURF_HUMAN	160.085	ASNSD1 upstream open reading frame protein OS=Homo sapiens OX=9606 GN=ASDURF PE=1 SV=1
1694	TRUE	Q9BWJ5|SF3B5_HUMAN	159.867	Splicing factor 3B subunit 5 OS=Homo sapiens OX=9606 GN=SF3B5 PE=1 SV=1
1695	TRUE	Q16342|PDCD2_HUMAN	159.084	Programmed cell death protein 2 OS=Homo sapiens OX=9606 GN=PDCD2 PE=1 SV=2
1696	TRUE	P23468|PTPRD_HUMAN	159.074	Receptor-type tyrosine-protein phosphatase delta OS=Homo sapiens OX=9606 GN=PTPRD PE=1 SV=2
1697	TRUE	O95881|TXD12_HUMAN	158.615	Thioredoxin domain-containing protein 12 OS=Homo sapiens OX=9606 GN=TXNDC12 PE=1 SV=1
1698	TRUE	Q15067|ACOX1_HUMAN	158.586	Peroxisomal acyl-coenzyme A oxidase 1 OS=Homo sapiens OX=9606 GN=ACOX1 PE=1 SV=3
1699	TRUE	Q9Y6Y0|NS1BP_HUMAN	158.318	Influenza virus NS1A-binding protein OS=Homo sapiens OX=9606 GN=IVNS1ABP PE=1 SV=3
1700	TRUE	P05386|RLA1_HUMAN	158.179	Large ribosomal subunit protein P1 OS=Homo sapiens OX=9606 GN=RPLP1 PE=1 SV=1
1701	TRUE	Q15532|SSXT_HUMAN	158.084	Protein SSXT OS=Homo sapiens OX=9606 GN=SS18 PE=1 SV=3
[truncated: 966 more rows]
